# Supplementary material for: Changes in global translation elongation or initiation rates shape the proteome via the Kozak sequence
Source: Sci Rep. 2018 Mar 5;8:4018. doi: 10.1038/s41598-018-22330-9 (PMC5838203; doi:10.1038/s41598-018-22330-9)
Supplement: Supplementary file 2 — Table S1 [file 41598_2018_22330_MOESM2_ESM.xlsx]

## Sheet: Sheet1
Supplementary Table S1: Tested Kozak sequences and their strengths
	Kozak sequence	Measured Koazk strength (normalized to CACCatgA)	Standard deviation
	GTGGATGC	0.153	0.01
	GTGGATGA	0.161	0.013
	GTTTATGC	0.163	0.008
	GTGCATGC	0.178	0.029
	GTGTATGA	0.202	0.028
	GTCTATGA	0.212	0.061
	GTTTATGA	0.215	0.049
	TTGTATGT	0.221	0.025
	TTGTATGC	0.224	0.008
	TTTTATGC	0.225	0.008
	GTGAATGC	0.236	0
	GCTTATGC	0.253	0.002
	GCGGATGA	0.256	0.016
	TTTTATGA	0.256	0.008
	GTGGATGT	0.258	0.003
	GTGCATGT	0.262	0.001
	TTATATGC	0.273	0.02
	CTGTATGC	0.278	0.001
	CTTGATGC	0.283	0.4
	TTGCATGA	0.29	0.029
	GCTTATGA	0.292	0.013
	GTTTATGT	0.297	0.01
	CTTTATGC	0.299	0.025
	GCGGATGC	0.312	0.006
	TTGGATGC	0.315	0.051
	GTTGATGA	0.315	0.04
	CTGGATGC	0.319	0.014
	GTTAATGC	0.321	0.032
	GTCGATGC	0.33	0.009
	GTTGATGC	0.332	0.037
	ATATATGC	0.334	0.01
	GCCCATGC	0.338	0.054
	GTACATGC	0.343	0.026
	GCGAATGC	0.347	0.002
	GCACATGC	0.35	0.074
	GTGAATGT	0.351	0
	GCGCATGT	0.351	0.04
	ACGCATGC	0.356	0.062
	ATTGATGC	0.356	0.084
	TTTGATGC	0.36	0.001
	TTTCATGC	0.364	0.001
	TTCTATGC	0.378	0
	TTATATGA	0.38	0.027
	GCGAATGA	0.38	0.011
	CTGCATGA	0.383	0.027
	CTGTATGA	0.383	0
	GTGTATGG	0.387	0.031
	GCCGATGT	0.394	0.016
	GCTAATGC	0.396	0.025
	GTCCATGA	0.399	0.002
	ATTTATGC	0.405	0.051
	GTATATGT	0.406	0.03
	TTATATGT	0.409	0.04
	GTCTATGT	0.412	0.083
	GTTCATGC	0.412	0.025
	CTGAATGC	0.413	0.134
	GTCGATGA	0.414	0.014
	TTGCATGT	0.415	0.01
	CTGTATGT	0.419	0.024
	GTACATGA	0.427	0.02
	TCGCATGG	0.427	0.604
	TTTTATGT	0.434	0.007
	TCATATGT	0.436	0.01
	GTCCATGC	0.439	0.044
	CCGTATGC	0.441	0.005
	GCGAATGT	0.441	0.01
	GTCAATGC	0.442	0.016
	TTTCATGT	0.444	0.032
	GCTAATGT	0.448	0.007
	TTACATGA	0.454	0.066
	ATCTATGC	0.454	0.009
	ATATATGA	0.465	0
	TTGAATGT	0.465	0.002
	CCGCATGC	0.466	0
	GCTCATGA	0.47	0.035
	GTGGATGG	0.474	0.049
	TTGTATGG	0.475	0.025
	CCTCATGC	0.478	0.046
	GCTCATGC	0.479	0.002
	TCTTATGG	0.481	0.015
	TCGGATGA	0.482	0.078
	TCATATGC	0.484	0.017
	GCAAATGC	0.489	0.038
	GTTCATGA	0.49	0.047
	TGGGATGC	0.493	0.02
	TTGAATGA	0.493	0.03
	GCTAATGA	0.495	0.009
	CCTGATGT	0.497	0.012
	CTTGATGA	0.498	0.042
	TCACATGT	0.499	0.013
	ATTTATGA	0.499	0.015
	GCAGATGA	0.501	0.023
	ACATATGC	0.503	0.048
	ATTAATGC	0.503	0.051
	GGGCATGC	0.505	0.067
	CTGCATGT	0.505	0.043
	CTTAATGT	0.506	0.018
	CTTCATGC	0.507	0.072
	GCCAATGT	0.507	0.013
	TCGGATGT	0.508	0.02
	TTGGATGT	0.508	0.012
	CCGCATGT	0.511	0.29
	ACGCATGT	0.515	0.002
	ATTGATGA	0.516	0.01
	TCGTATGT	0.518	0.019
	ATACATGA	0.521	0.126
	GCTGATGG	0.522	0.04
	ACGCATGA	0.523	0.038
	TCATATGA	0.525	0.02
	TTTAATGC	0.528	0.042
	TCTGATGC	0.528	0.016
	TCGCATGT	0.528	0.055
	CCTTATGC	0.533	0.01
	GTTTATGG	0.534	0.015
	CTGAATGA	0.536	0.01
	TTAGATGC	0.538	0.01
	CTGGATGT	0.538	0.1
	CTATATGA	0.54	0.018
	GAGCATGC	0.544	0.01
	TTTCATGA	0.544	0.001
	GGGTATGC	0.545	0.033
	ATACATGC	0.546	0
	GTCGATGT	0.547	0.007
	TTTGATGA	0.547	0.021
	GTTCATGT	0.555	0.046
	ATTCATGC	0.557	0.135
	GTACATGT	0.558	0.1
	CTACATGC	0.561	0.042
	CCGCAGTA	0.564	0.165
	CTCCATGC	0.572	0.02
	ACGTATGA	0.576	0.06
	ATTTATGT	0.579	0.01
	TCTTATGT	0.58	0.052
	GTAAATGC	0.581	0.074
	TTCCATGC	0.582	0.054
	GTAGATGA	0.582	0.042
	GCACATGT	0.583	0.026
	GCCTATGG	0.583	0.09
	TGGGATGA	0.584	0.01
	GTCAATGT	0.588	0
	GTTAATGT	0.588	0.015
	GCCCATGT	0.589	0.04
	ACCTATGC	0.59	0.04
	TCCTATGA	0.591	0.002
	CTTCATGA	0.592	0
	CTTAATGA	0.592	0.025
	ATCGATGC	0.593	0.032
	TTTAATGT	0.595	0.01
	CTTAATGC	0.595	0.056
	TTGCATGG	0.596	0.053
	CCGGATGT	0.599	0.002
	TGGCATGC	0.601	0.011
	GTGAATGG	0.602	0.031
	CTGGATGG	0.602	0.022
	ACTGATGC	0.605	0.052
	AGGTATGC	0.606	0.084
	TCACATGA	0.609	0.004
	TCGAATGC	0.614	0
	CTCGATGC	0.615	0.047
	ATCCATGC	0.618	0.002
	ACTCATGC	0.619	0.079
	CCTAATGT	0.623	0.01
	GTCTATGG	0.623	0.01
	GTGCATGG	0.623	0.019
	TTCCATGA	0.624	0.068
	CCCCATGC	0.626	0.094
	TACAATGT	0.627	0.006
	TTTGATGT	0.632	0.021
	CTCAATGC	0.635	0.003
	GGGGATGT	0.635	0.002
	TGTTATGC	0.635	0.059
	CCACATGT	0.636	0.061
	CTCTATGT	0.639	0.045
	TCGAATGT	0.639	0.003
	CCACATGC	0.639	0.059
	CTAGATGC	0.641	0.075
	CTCTATGA	0.641	0.03
	CCGAATGC	0.642	0.01
	CTCGATGT	0.643	0.059
	ATTAATGA	0.643	0.032
	TCAAATGC	0.645	0.155
	GTAGATGT	0.645	0.087
	GGTCATGA	0.653	0.104
	CCATATGC	0.656	0.05
	ATTCATGA	0.659	0.058
	ATTGATGT	0.66	0.022
	CTTGATGT	0.664	0.065
	TTTAATGA	0.665	0.004
	CCTGATGC	0.667	0.03
	CCTCATGT	0.667	0.015
	AAATATGT	0.675	0
	TCCTATGT	0.675	0.005
	CACAATGT	0.681	0.051
	TGTTATGT	0.681	0.002
	CTGAATGG	0.682	0.057
	ACCTATGA	0.683	0.003
	CCCAATGT	0.683	0.106
	ACCCATGT	0.684	0.076
	ATCGATGA	0.686	0.12
	ATAAATGA	0.686	0.046
	TTCGATGC	0.688	0.022
	CCCTATGA	0.688	0.041
	GAGTATGT	0.689	0.034
	TGTGATGC	0.689	0.071
	CAACATGC	0.693	0.023
	GATTATGC	0.694	0.004
	ACGGATGA	0.696	0.03
	AGACATGT	0.696	0.012
	AGCGATGA	0.697	0.045
	TCCCATGC	0.698	0.01
	TTACATGT	0.698	0.05
	AGAGATGC	0.699	0.007
	GGGTATGA	0.699	0.001
	ATAAATGC	0.7	0.03
	TGACATGC	0.701	0.006
	ACGTATGT	0.701	0.009
	CTTAATGG	0.701	0.09
	CCGGATGA	0.703	0.02
	TGGAATGC	0.703	0.024
	GGTCATGT	0.703	0.084
	ATCAATGC	0.705	0.026
	TTCGATGA	0.706	0.363
	TAGTATGC	0.708	0.01
	GGGAATGT	0.708	0.098
	GGCGATGT	0.709	0.083
	ATATATGT	0.71	0.045
	GGTAATGC	0.711	0.082
	ACTCATGT	0.712	0.125
	ACACATGC	0.715	0.018
	TGGTATGG	0.719	0.033
	AAATATGC	0.719	0.106
	ATTAATGT	0.723	0.047
	TATTATGC	0.724	0.03
	CAGTATGA	0.724	0.087
	CGGTATGC	0.724	0.044
	GTAAATGA	0.725	0.034
	GGGAATGC	0.727	0.111
	GTATATGG	0.727	0.066
	GGTGATGT	0.728	0.04
	TAGCATGT	0.728	0.044
	TAACATGC	0.728	0.022
	TTCAATGC	0.728	0.003
	ACCCATGC	0.729	0.017
	TGTCATGC	0.73	0.023
	TGTAATGC	0.73	0.005
	GGTCATGG	0.731	0.044
	ATCTATGA	0.731	0.01
	TAATATGC	0.731	0.02
	GTAAATGG	0.732	0.046
	TAGCATGC	0.732	0.09
	GGGAATGG	0.732	0.065
	CTCAATGT	0.734	0.076
	AACGATGA	0.735	0.008
	ACAAATGC	0.736	0.03
	TCCGATGT	0.738	0.068
	TTAGATGT	0.738	0.051
	TTCGATGT	0.738	0.085
	ACCAATGG	0.74	0.069
	CTGCATGG	0.74	0.004
	GGTCATGC	0.74	0.031
	CAAAATGC	0.741	0.08
	TTCAATGA	0.741	0.094
	GGCGATGG	0.741	0.017
	CCGTATGG	0.742	0.044
	TCGTATGG	0.744	0.026
	CTACATGG	0.744	0.023
	AGGGATGC	0.744	0.127
	GTCCATGG	0.745	0.02
	ATCTATGT	0.745	0.03
	TGGTATGT	0.746	0.161
	TCCGATGC	0.747	0.009
	GGTTATGA	0.748	0.019
	GTTGATGG	0.749	0.024
	CTCCATGA	0.751	0.027
	TGTGATGT	0.751	0.004
	TTCCATGT	0.751	0.084
	CCGAATGA	0.753	0.05
	TCTCATGA	0.753	0.04
	ACGAATGG	0.755	0.042
	ACTTATGT	0.759	0
	GATCATGC	0.759	0.025
	CTAAATGA	0.76	0.04
	TGCGATGC	0.761	0.035
	TTCAATGG	0.765	0.001
	TAGAATGT	0.765	0.011
	TGCTATGC	0.766	0.019
	TCCCATGT	0.766	0.062
	GTTCATGG	0.767	0.184
	GGCTATGG	0.768	0.033
	CTATATGG	0.768	0.018
	CTCTATGG	0.768	0.013
	AAGCATGC	0.768	0.026
	CCACATGA	0.771	0.011
	TGGTATGA	0.772	0.06
	CCCGATGC	0.772	0.038
	GGTTATGT	0.772	0.085
	CTACATGA	0.773	0.011
	ACCTATGT	0.773	0.207
	GGCAATGA	0.774	0.09
	CTTCATGT	0.775	0.035
	TGTTATGA	0.775	0.025
	GGGTATGT	0.776	0
	CCCAATGC	0.776	0.022
	CATTATGC	0.776	0.004
	CGTCATGC	0.779	0.044
	CCTAATGC	0.78	0.035
	GGCGATGC	0.781	0.02
	CTAAATGT	0.781	0.085
	ATCCATGT	0.782	0.029
	ACGAATGT	0.782	0.067
	GTCGATGG	0.783	0.038
	GGATATGC	0.785	0.083
	GAGGATGT	0.785	0.007
	GGTAATGG	0.786	0.004
	TTAAATGA	0.787	0.005
	CTCAATGG	0.787	0.09
	TCGGATGG	0.789	0.01
	GGTAATGA	0.789	0.077
	CAGTATGC	0.789	0.089
	TCAAATGA	0.791	0.02
	TCTAATGT	0.791	0.063
	GCCAATGC	0.792	0.005
	AGCAATGC	0.793	0.056
	AAAGATGC	0.793	0.016
	AACTATGC	0.794	0.037
	TACTATGC	0.795	0.038
	AGCTATGC	0.795	0.092
	TGCTATGA	0.796	0.127
	GTACATGG	0.797	0.025
	TGAGATGC	0.798	0.009
	AGGTATGA	0.8	0
	ATTCATGT	0.8	0.058
	CTAAATGG	0.803	0.06
	GAGGATGC	0.803	0.035
	TATCATGC	0.803	0.027
	AAGGATGC	0.805	0.003
	TGCCATGC	0.806	0.086
	TCAAATGT	0.808	0
	AATTATGC	0.81	0.03
	TTTCATGG	0.811	0.034
	CAATATGT	0.812	0.03
	GACGATGT	0.812	0.077
	CTAAATGC	0.812	0.062
	GGAAATGC	0.812	0.123
	AGACATGC	0.813	0.048
	CCCTATGT	0.813	0.052
	AACAATGC	0.814	0.03
	CCCTATGG	0.814	0.12
	CCAGATGA	0.822	0.1
	AAAAATGC	0.822	0.004
	TACTATGT	0.823	0.082
	TTGAATGG	0.825	0.05
	AGCCATGC	0.826	0.06
	ACACATGT	0.826	0.023
	CACTATGC	0.826	0.001
	ACCTATGG	0.828	0.155
	CTCCATGG	0.828	0.063
	TTACATGG	0.829	0.01
	ACTTATGG	0.829	0.007
	CGCCATGC	0.829	0.074
	CAAAATGT	0.83	0.109
	GGCAATGG	0.832	0.035
	ATCAATGA	0.833	0.012
	ATTCATGG	0.834	0.059
	TCCTATGG	0.834	0.053
	CCTTATGA	0.838	0
	AATAATGC	0.838	0.021
	ACTAATGA	0.838	0.047
	AGTTATGA	0.84	0.051
	CGAAATGC	0.84	0.011
	GGGTATGG	0.841	0.043
	CGTGATGT	0.842	0.081
	TCTAATGA	0.843	0.022
	CATCATGC	0.845	0.068
	CGGAATGC	0.846	0.004
	TGATATGC	0.846	0.065
	TGCAATGC	0.848	0.01
	CTTCATGG	0.848	0.187
	CTTCATGG	0.848	0.001
	CTCGATGA	0.848	0.075
	GAGTATGC	0.85	0.077
	CACCATGG	0.852	0.067
	AGGAATGC	0.854	0.024
	GGAGATGC	0.854	0.046
	CGGGATGT	0.855	0.002
	AGCAATGA	0.855	0.112
	TCAGATGT	0.855	0.051
	CCGAATGG	0.855	0.035
	AGTAATGC	0.856	0.124
	CTAGATGT	0.857	0.03
	GAGAATGC	0.857	0.004
	CGTAATGA	0.859	0.021
	GATCATGA	0.859	0.126
	ACCGATGA	0.86	0.076
	CACTATGG	0.86	0.072
	ACGGATGG	0.861	0.132
	GACAATGC	0.861	0.096
	TACGATGT	0.863	0.149
	AAAAATGA	0.863	0.05
	TACAATGG	0.863	0.004
	ATCGATGT	0.864	0.024
	AGATATGG	0.865	0.058
	CACGATGC	0.866	0.047
	AACGATGC	0.866	0.022
	TCTGATGT	0.867	0.017
	CCAGATGT	0.869	0.168
	CCGGATGG	0.869	0.022
	GGTGATGC	0.87	0.133
	CACCATGC	0.87	0.026
	CAAGATGC	0.872	0.009
	CCACATGG	0.873	0.089
	TATAATGA	0.873	0.009
	GGCAATGT	0.875	0.01
	TTAGATGG	0.876	0.03
	TGTAATGT	0.876	0.051
	TAAAATGC	0.877	0.079
	TTCGATGG	0.877	0.038
	CCATATGT	0.878	0.09
	CATCATGG	0.879	0.004
	TGCCATGT	0.879	0.075
	GGGCATGT	0.88	0.046
	GGACATGC	0.881	0.05
	AGTTATGC	0.883	0.032
	CGATATGT	0.883	0.009
	AGGTATGG	0.887	0.148
	TGGGATGG	0.887	0.05
	AGTAATGT	0.887	0.095
	ACCAATGA	0.888	0.006
	TACCATGC	0.889	0.044
	CAGGATGG	0.891	0.159
	TAGAATGA	0.896	0.069
	CGCAATGA	0.897	0.091
	AGTGATGC	0.899	0.204
	CGGCATGC	0.899	0.073
	TGATATGA	0.9	0.01
	GGAGATGG	0.902	0.062
	TATTATGA	0.902	0.022
	AGCTATGG	0.905	0.054
	CCTGATGA	0.906	0.003
	GGTAATGT	0.906	0.088
	TTTAATGG	0.906	0.085
	TGATATGT	0.907	0.016
	TCTAATGG	0.907	0.045
	AATCATGC	0.908	0.06
	GAGTATGA	0.908	0.035
	TAAAATGG	0.908	0.032
	CCCAATGA	0.909	0.05
	GACTATGA	0.909	0.02
	ATAAATGT	0.909	0.01
	ACAAATGA	0.91	0.02
	AGTGATGG	0.91	0.081
	GCTCATGG	0.911	0.041
	GGGAATGA	0.911	0.066
	TCTCATGT	0.913	0.049
	CGAAATGA	0.915	0.074
	TGTGATGG	0.916	0.067
	TCTCATGG	0.917	0.01
	AACAATGA	0.917	0.123
	AGCGATGT	0.917	0.18
	AGTCATGT	0.917	0.017
	GGCCATGG	0.919	0.027
	CGGCATGT	0.924	0.021
	GGTGATGG	0.924	0.01
	TAAAATGT	0.925	0.04
	AATTATGT	0.925	0.046
	TGCTATGT	0.925	0.027
	GATTATGT	0.926	0.027
	GAACATGA	0.927	0.032
	ACATATGG	0.928	0.02
	CGCCATGA	0.929	0.064
	TGTCATGA	0.929	0.017
	GTAGATGG	0.93	0.017
	TATTATGT	0.931	0.095
	AAGCATGT	0.931	0.031
	AGAAATGG	0.932	0
	TAATATGA	0.933	0.018
	ACTAATGG	0.933	0.025
	TATCATGG	0.934	0.024
	GATCATGG	0.934	0.014
	GAACATGG	0.937	0.149
	AATAATGT	0.938	0.091
	TAGGATGC	0.938	0.051
	TCATATGG	0.94	0.015
	CGATATGG	0.94	0.078
	TGACATGA	0.944	0.041
	GGCTATGT	0.945	0.108
	AAGTATGT	0.945	0.029
	CGTTATGT	0.945	0.064
	GGAAATGT	0.945	0.004
	CACAATGC	0.946	0.09
	TATGATGA	0.947	0.057
	GGTGATGA	0.948	0.043
	TCACATGG	0.949	0.049
	GAATATGT	0.949	0.048
	ACTGATGG	0.951	0.004
	GATTATGA	0.952	0
	TAGCATGA	0.952	0.033
	AAGTATGA	0.952	0.037
	CATGATGC	0.954	0.094
	CGCAATGT	0.954	0.035
	CGGTATGA	0.955	0.07
	TATAATGT	0.955	0.111
	GATAATGC	0.955	0.018
	GATGATGG	0.956	0.013
	CATAATGC	0.957	0
	AATCATGA	0.958	0.06
	TAGAATGG	0.96	0.031
	CGCCATGT	0.96	0.051
	GACAATGG	0.96	0.002
	AGGGATGG	0.96	0.059
	CGGAATGG	0.961	0.071
	ATAGATGG	0.962	0.014
	GAGAATGA	0.964	0.052
	GAGGATGG	0.964	0.111
	AACTATGT	0.965	0.153
	CATGATGG	0.966	0.08
	AGTTATGT	0.967	0.06
	CTAGATGG	0.967	0.033
	ACCGATGT	0.968	0.15
	AAGAATGC	0.969	0.032
	TACCATGA	0.969	0.066
	TAGCATGG	0.969	0.13
	CGGGATGG	0.97	0.052
	CCTAATGA	0.97	0.206
	AACCATGC	0.97	0.122
	CGACATGT	0.97	0.081
	AGCCATGT	0.971	0.019
	TGTCATGG	0.972	0.07
	ACAAATGG	0.972	0.154
	ACCCATGG	0.975	0.09
	CACTATGT	0.976	0.004
	AATAATGG	0.977	0.168
	CAGTATGG	0.978	0.008
	TAATATGT	0.979	0
	AGACATGA	0.981	0.047
	TACCATGG	0.982	0.101
	AGAGATGT	0.982	0.04
	AATAATGA	0.982	0.011
	AGGGATGA	0.983	0.024
	TGGAATGG	0.983	0.061
	AACTATGA	0.984	0.013
	CATTATGA	0.985	0.071
	CGGCATGG	0.986	0
	GGAGATGA	0.986	0.015
	TAGTATGT	0.987	0.084
	CAAGATGG	0.987	0.034
	CCTAATGG	0.988	0.085
	ATTAATGG	0.988	0.151
	CGTGATGG	0.989	0.14
	GGCTATGA	0.99	0.008
	AAGAATGA	0.991	0.026
	GACAATGT	0.992	0.01
	ACAGATGG	0.992	0.05
	TATCATGA	0.992	0.099
	CAGCATGA	0.993	0.02
	GGATATGA	0.994	0.008
	CGGGATGA	0.994	0.035
	CAATATGG	0.995	0.043
	CCCCATGG	0.995	0.005
	GAGTATGG	0.996	0.027
	AATTATGG	0.996	0.012
	CTCGATGG	0.997	0.25
	CACGATGG	0.997	0.032
	CGGAATGT	0.999	0.01
	TACGATGA	0.999	0.001
	ATCTATGG	0.999	0.105
	CAAGATGT	1	0.013
	GAGAATGT	1	0.044
	AATGATGC	1.001	0.008
	TGTTATGG	1.008	0.1
	GAGAATGG	1.011	0.011
	AAACATGT	1.015	0.05
	CATAATGG	1.015	0.097
	CAACATGA	1.016	0.007
	AACAATGT	1.017	0.04
	AGTAATGG	1.017	0.005
	AAAAATGT	1.018	0.051
	TAAGATGA	1.018	0.031
	AAATATGG	1.023	0.019
	TATGATGG	1.024	0.04
	CGTTATGA	1.024	0
	TCCAATGT	1.025	0.09
	TACTATGA	1.027	0.07
	GGAGATGT	1.03	0.06
	CCTCATGA	1.032	0.116
	ACTCATGA	1.032	0.106
	TATCATGT	1.033	0.001
	TAGTATGA	1.034	0.068
	TGCTATGG	1.036	0.199
	CCTCATGG	1.039	0.038
	CGACATGA	1.039	0.004
	AGATATGA	1.041	0.101
	CAGGATGA	1.044	0.02
	CGCAATGG	1.045	0.047
	CCCGATGG	1.046	0.061
	TCGAATGG	1.046	0.154
	TCTGATGG	1.047	0
	TGAGATGG	1.049	0.055
	GAATATGA	1.05	0.168
	TGCAATGA	1.051	0.01
	ATTGATGG	1.051	0.065
	TGAAATGA	1.052	0.048
	CGTGATGA	1.052	0.096
	ACAGATGA	1.053	0.1
	CCGCATGG	1.054	0.093
	AAATATGA	1.057	0.015
	CAATATGC	1.059	0.155
	AACCATGG	1.059	0.063
	AATCATGT	1.063	0.025
	CATAATGT	1.065	0.077
	AGTCATGA	1.065	0.132
	CGCTATGA	1.066	0.014
	GACTATGG	1.067	0.05
	CGTCATGT	1.067	0.022
	AACGATGT	1.068	0.03
	ATCCATGG	1.068	0.154
	TTCCATGG	1.069	0.163
	CGACATGG	1.07	0.178
	TGAGATGA	1.071	0.11
	CGCTATGG	1.071	0
	CATCATGG	1.071	0.015
	CACTATGA	1.072	0.11
	TGCGATGG	1.072	0.007
	TAAGATGG	1.073	0.006
	CCAAATGG	1.073	0.169
	CACAATGA	1.073	0.207
	AAGGATGG	1.075	0.019
	TGCAATGG	1.076	0.01
	CGCTATGT	1.076	0.047
	GATTATGG	1.076	0.03
	TGACATGG	1.077	0.046
	GAGCATGT	1.081	0.05
	GAAGATGT	1.084	0.14
	AATTATGA	1.084	0.069
	TAACATGA	1.091	0.089
	ACACATGG	1.091	0.174
	TATGATGT	1.095	0.104
	GAAGATGG	1.095	0.11
	CAGAATGA	1.097	0.08
	AGAGATGA	1.097	0.068
	GAATATGC	1.098	0.314
	TCAGATGG	1.102	0.02
	AGAAATGA	1.104	0.034
	GAGCATGG	1.106	0.046
	AATCATGG	1.109	0.07
	GAGCATGA	1.117	0.191
	AGCCATGA	1.117	0.068
	AAGAATGG	1.122	0.026
	TAGGATGT	1.127	0.094
	CGTCATGA	1.13	0.021
	AGCTATGA	1.132	0.19
	CATCATGA	1.139	0.037
	TATAATGG	1.145	0.132
	TAGTATGG	1.149	0.105
	CGAGATGA	1.156	0.051
	TGGAATGA	1.158	0.11
	CATGATGA	1.158	0
	CACCATGT	1.159	0
	TAACATGT	1.163	0.151
	CATAATGA	1.163	0.12
	CAGCATGC	1.164	0.223
	AAGCATGA	1.165	0.081
	CACGATGA	1.174	0.032
	GGATATGG	1.179	0.087
	TACTATGG	1.185	0.02
	TAACATGG	1.187	0.02
	CAGAATGC	1.193	0.181
	TGCCATGG	1.193	0.243
	CGTAATGT	1.194	0.115
	GAAAATGA	1.207	0.127
	GAAAATGG	1.215	0.126
	AAGGATGA	1.219	0.065
	CGAGATGT	1.228	0.25
	CGCGATGG	1.231	0.182
	TGTCATGT	1.232	0.2
	AAGTATGG	1.242	0.21
	CGAGATGC	1.256	0.256
	CAACATGG	1.269	0.314
	AAGCATGG	1.281	0.297
	TACCATGG	1.399	0.146
