# Supplementary material for: Changes in global translation elongation or initiation rates shape the proteome via the Kozak sequence
Source: Sci Rep. 2018 Mar 5;8:4018. doi: 10.1038/s41598-018-22330-9 (PMC5838203; doi:10.1038/s41598-018-22330-9)
Supplement: Supplementary file 3 — Table S2 [file 41598_2018_22330_MOESM3_ESM.xlsx]

## Sheet: Sheet1
Supplementary Table S2: Kozak strength average and standard deviation for all sequences having a given nucleotide at a certain position
Average			Nucleotide
		A	C	G	T
	-4	0.882	0.87	0.776	0.835
Kozak	-3	0.957	0.702	0.917	0.621
position	-2	0.865	0.85	0.818	0.819
	-1	0.876	0.844	0.841	0.798
	4	0.851	0.697	0.979	0.86
Stdev			Nucleotide
		A	C	G	T
	-4	0.176	0.185	0.269	0.215
Kozak	-3	0.138	0.2	0.137	0.208
position	-2	0.21	0.18	0.26	0.216
	-1	0.164	0.228	0.231	0.233
	4	0.205	0.187	0.117	0.165
