# Supplementary material for: Changes in global translation elongation or initiation rates shape the proteome via the Kozak sequence
Source: Sci Rep. 2018 Mar 5;8:4018. doi: 10.1038/s41598-018-22330-9 (PMC5838203; doi:10.1038/s41598-018-22330-9)
Supplement: Supplementary file 4 — Table S3 [file 41598_2018_22330_MOESM4_ESM.xlsx]

## Sheet: Kozak strengths
Supplementary Table S3: Predicted Kozak Strength in Drosophila for all Kozak sequences.
Kozak	Predicted Kozak Strength
AAAAATGA	129.078
CAAAATGA	126.558
GAAAATGA	112.584
TAAAATGA	120.309
ACAAATGA	95.8184
CCAAATGA	92.7168
GCAAATGA	74.9279
TCAAATGA	84.8405
AGAAATGA	122.765
CGAAATGA	120.171
GGAAATGA	105.7
TGAAATGA	113.71
ATAAATGA	87.396
CTAAATGA	84.1686
GTAAATGA	65.5403
TTAAATGA	75.9348
AACAATGA	123.967
CACAATGA	121.502
GACAATGA	107.827
TACAATGA	115.382
ACCAATGA	92.0101
CCCAATGA	89.0112
GCCAATGA	71.849
TCCAATGA	81.3993
AGCAATGA	117.945
CGCAATGA	115.413
GGCAATGA	101.289
TGCAATGA	109.1
ATCAATGA	83.9733
CTCAATGA	80.86
GTCAATGA	62.9384
TTCAATGA	72.9237
AAGAATGA	120.011
CAGAATGA	117.226
GAGAATGA	101.56
TAGAATGA	110.255
ACGAATGA	84.1494
CCGAATGA	80.6938
GCGAATGA	60.5896
TCGAATGA	71.8378
AGGAATGA	113.347
CGGAATGA	110.479
GGGAATGA	94.2562
TGGAATGA	103.27
ATGAATGA	75.1453
CTGAATGA	71.546
GTGAATGA	50.4758
TTGAATGA	62.2801
AATAATGA	117.8
CATAATGA	115.12
GATAATGA	100.09
TATAATGA	108.42
ACTAATGA	83.5964
CCTAATGA	80.3081
GCTAATGA	61.2746
TCTAATGA	71.9019
AGTAATGA	111.452
CGTAATGA	108.697
GGTAATGA	93.1645
TGTAATGA	101.782
ATTAATGA	75.0408
CTTAATGA	71.623
GTTAATGA	51.7233
TTTAATGA	62.8481
AAACATGA	125.223
CAACATGA	122.498
GAACATGA	107.244
TAACATGA	115.703
ACACATGA	89.5871
CCACATGA	86.1972
GCACATGA	66.5403
TCACATGA	77.5317
AGACATGA	118.535
CGACATGA	115.726
GGACATGA	99.9106
TGACATGA	108.692
ATACATGA	80.5873
CTACATGA	77.0537
GTACATGA	56.431
TTACATGA	67.9784
AACCATGA	120.002
CACCATGA	117.345
GACCATGA	102.466
TACCATGA	110.709
ACCCATGA	85.862
CCCCATGA	82.597
GCCCATGA	63.7222
TCCCATGA	74.2586
AGCCATGA	113.64
CGCCATGA	110.907
GGCCATGA	95.5236
TGCCATGA	104.055
ATCCATGA	77.3012
CTCCATGA	73.9064
GTCCATGA	54.1639
TTCCATGA	65.1987
AAGCATGA	115.338
CAGCATGA	112.306
GAGCATGA	95.0722
TAGCATGA	104.671
ACGCATGA	76.7106
CCGCATGA	72.905
GCGCATGA	50.4936
TCGCATGA	63.0809
AGGCATGA	108.253
CGGCATGA	105.128
GGGCATGA	87.2602
TGGCATGA	97.2228
ATGCATGA	67.044
CTGCATGA	63.0729
GTGCATGA	39.5383
TTGCATGA	52.7742
AATCATGA	113.225
CATCATGA	110.319
GATCATGA	93.8605
TATCATGA	103.011
ACTCATGA	76.5168
CCTCATGA	72.9135
GCTCATGA	51.8223
TCTCATGA	63.6396
AGTCATGA	106.496
CGTCATGA	103.506
GGTCATGA	86.4798
TGTCATGA	95.9558
ATTCATGA	67.3653
CTTCATGA	63.6137
GTTCATGA	41.5238
TTTCATGA	53.9165
AAAGATGA	124.882
CAAGATGA	122.147
GAAGATGA	106.828
TAAGATGA	115.324
ACAGATGA	89.1478
CCAGATGA	85.7444
GCAGATGA	65.9989
TCAGATGA	77.0415
AGAGATGA	118.18
CGAGATGA	115.361
GGAGATGA	99.479
TGAGATGA	108.298
ATAGATGA	80.1263
CTAGATGA	76.5785
GTAGATGA	55.8622
TTAGATGA	67.4638
AACGATGA	119.667
CACGATGA	117
GACGATGA	102.062
TACGATGA	110.339
ACCGATGA	85.4374
CCCGATGA	82.16
GCCGATGA	63.2048
TCCGATGA	73.7876
AGCGATGA	113.293
CGCGATGA	110.55
GGCGATGA	95.1054
TGCGATGA	103.672
ATCGATGA	76.8569
CTCGATGA	73.4492
GTCGATGA	53.6221
TTCGATGA	64.7057
AAGGATGA	114.954
CAGGATGA	111.91
GAGGATGA	94.5989
TAGGATGA	104.242
ACGGATGA	76.213
CCGGATGA	72.3913
GCGGATGA	49.8717
TCGGATGA	62.5217
AGGGATGA	107.854
CGGGATGA	104.717
GGGGATGA	86.7692
TGGGATGA	96.7781
ATGGATGA	66.5214
CTGGATGA	62.5332
GTGGATGA	38.8843
TTGGATGA	52.1867
AATGATGA	112.856
CATGATGA	109.939
GATGATGA	93.4106
TATGATGA	102.601
ACTGATGA	76.0453
CCTGATGA	72.4274
GCTGATGA	51.2403
TCTGATGA	63.1132
AGTGATGA	106.114
CGTGATGA	103.113
GGTGATGA	86.0141
TGTGATGA	95.5318
ATTGATGA	66.8714
CTTGATGA	63.1045
GTTGATGA	40.9134
TTTGATGA	53.3647
AAATATGA	119.086
CAATATGA	116.272
GAATATGA	100.421
TAATATGA	109.222
ACATATGA	82.9406
CCATATGA	79.4461
GCATATGA	59.0861
TCATATGA	70.4822
AGATATGA	112.383
CGATATGA	109.485
GGATATGA	93.0712
TGATATGA	102.196
ATATATGA	73.873
CTATATGA	70.2328
GTATATGA	48.8924
TTATATGA	60.8531
AACTATGA	114.143
CACTATGA	111.403
GACTATGA	95.9854
TACTATGA	104.537
ACCTATGA	79.5405
CCCTATGA	76.181
GCCTATGA	56.6747
TCCTATGA	67.5738
AGCTATGA	107.767
CGCTATGA	104.953
GGCTATGA	89.0278
TGCTATGA	97.8699
ATCTATGA	70.9185
CTCTATGA	67.4275
GTCTATGA	47.0412
TTCTATGA	58.4459
AAGTATGA	108.787
CAGTATGA	105.653
GAGTATGA	87.7351
TAGTATGA	97.7271
ACGTATGA	69.578
CCGTATGA	65.6521
GCGTATGA	42.4244
TCGTATGA	55.483
AGGTATGA	101.686
CGGTATGA	98.4589
GGGTATGA	79.9045
TGGTATGA	90.2622
ATGTATGA	59.8338
CTGTATGA	55.7399
GTGTATGA	31.371
TTGTATGA	45.0889
AATTATGA	106.995
CATTATGA	103.997
GATTATGA	86.9244
TATTATGA	96.4273
ACTTATGA	69.7637
CCTTATGA	66.0526
GCTTATGA	44.2353
TCTTATGA	56.4708
AGTTATGA	100.253
CGTTATGA	97.1704
GGTTATGA	79.527
TGTTATGA	89.3571
ATTTATGA	60.5427
CTTTATGA	56.6812
GTTTATGA	33.8501
TTTTATGA	46.6698
AAAAATGC	116.024
CAAAATGC	113.366
GAAAATGC	98.4579
TAAAATGC	106.717
ACAAATGC	82.2964
CCAAATGC	79.0477
GCAAATGC	60.2607
TCAAATGC	70.7449
AGAAATGC	109.78
CGAAATGC	107.049
GGAAATGC	91.6556
TGAAATGC	100.193
ATAAATGC	73.8798
CTAAATGC	70.5058
GTAAATGC	50.8824
TTAAATGC	61.8467
AACAATGC	111.538
CACAATGC	108.949
GACAATGC	94.4314
TACAATGC	102.467
ACCAATGC	79.1593
CCCAATGC	76.0278
GCCAATGC	57.969
TCCAATGC	68.0319
AGCAATGC	105.579
CGCAATGC	102.923
GGCAATGC	87.9662
TGCAATGC	96.2533
ATCAATGC	71.1281
CTCAATGC	67.8825
GTCAATGC	49.0669
TTCAATGC	59.5634
AAGAATGC	106.288
CAGAATGC	103.35
GAGAATGC	86.6492
TAGAATGC	95.9375
ACGAATGC	69.9123
CCGAATGC	66.2941
GCGAATGC	45.0815
TCGAATGC	56.9653
AGGAATGC	99.6999
CGGAATGC	96.6814
GGGAATGC	79.4369
TGGAATGC	89.0367
ATGAATGC	60.916
CTGAATGC	57.1546
GTGAATGC	34.9802
TTGAATGC	47.4177
AATAATGC	104.736
CATAATGC	101.918
GATAATGC	85.9546
TATAATGC	94.8183
ACTAATGC	70.068
CCTAATGC	66.633
GCTAATGC	46.6036
TCTAATGC	57.8011
AGTAATGC	98.4571
CGTAATGC	95.566
GGTAATGC	79.1115
TGTAATGC	88.2561
ATTAATGC	61.5195
CTTAATGC	57.9554
GTTAATGC	37.0632
TTTAATGC	48.7562
AAACATGC	111.42
CAACATGC	108.541
GAACATGC	92.2369
TAACATGC	101.298
ACACATGC	75.2615
CCACATGC	71.7067
GCACATGC	50.9251
TCACATGC	62.5617
AGACATGC	104.808
CGACATGC	101.847
GGACATGC	84.996
TGACATGC	94.3706
ATACATGC	66.2689
CTACATGC	62.571
GTACATGC	40.8276
TTACATGC	53.0178
AACCATGC	106.896
CACCATGC	104.1
GACCATGC	88.2814
TACCATGC	97.0621
ACCCATGC	72.2877
CCCCATGC	68.8749
GCCCATGC	48.9964
TCCCATGC	60.1076
AGCCATGC	100.603
CGCCATGC	97.733
GGCCATGC	81.4213
TGCCATGC	90.4843
ATCCATGC	63.7337
CTCCATGC	60.1916
GTCCATGC	39.449
TTCCATGC	51.0565
AAGCATGC	100.784
CAGCATGC	97.5815
GAGCATGC	79.1776
TAGCATGC	89.4478
ACGCATGC	61.5811
CCGCATGC	57.5921
GCGCATGC	33.9242
TCGCATGC	47.2334
AGGCATGC	93.7853
CGGCATGC	90.4914
GGGCATGC	71.4704
TGGCATGC	82.095
ATGCATGC	51.9242
CTGCATGC	47.7705
GTGCATGC	22.9848
TTGCATGC	36.9394
AATCATGC	99.4109
CATCATGC	96.351
GATCATGC	78.8442
TATCATGC	88.5951
ACTCATGC	62.1851
CCTCATGC	58.4173
GCTCATGC	36.2047
TCTCATGC	48.6653
AGTCATGC	92.7601
CGTCATGC	89.6179
GGTCATGC	71.557
TGTCATGC	81.6257
ATTCATGC	53.0424
CTTCATGC	49.1269
GTTCATGC	25.9201
TTTCATGC	38.9533
AAAGATGC	111.054
CAAGATGC	108.164
GAAGATGC	91.7918
TAAGATGC	100.892
ACAGATGC	74.7958
CCAGATGC	71.2269
GCAGATGC	50.3526
TCAGATGC	62.0428
AGAGATGC	104.429
CGAGATGC	101.458
GGAGATGC	84.5357
TGAGATGC	93.9507
ATAGATGC	65.7816
CTAGATGC	62.0689
GTAGATGC	40.2279
TTAGATGC	52.4746
AACGATGC	106.539
CACGATGC	103.732
GACGATGC	87.8512
TACGATGC	96.668
ACCGATGC	71.8394
CCCGATGC	68.4138
GCCGATGC	48.4513
TCCGATGC	59.6109
AGCGATGC	100.234
CGCGATGC	97.3539
GGCGATGC	80.9775
TGCGATGC	90.0776
ATCGATGC	63.2659
CTCGATGC	59.7103
GTCGATGC	38.8795
TTCGATGC	50.5379
AAGGATGC	100.373
CAGGATGC	97.1577
GAGGATGC	78.6718
TAGGATGC	88.9893
ACGGATGC	61.0541
CCGGATGC	57.0483
GCGGATGC	33.2673
TCGGATGC	46.6422
AGGGATGC	93.3598
CGGGATGC	90.053
GGGGATGC	70.9474
TGGGATGC	81.6209
ATGGATGC	51.3724
CTGGATGC	47.2009
GTGGATGC	22.296
TTGGATGC	36.3199
AATGATGC	99.0173
CATGATGC	95.946
GATGATGC	78.3653
TATGATGC	88.1588
ACTGATGC	61.6873
CCTGATGC	57.9044
GCTGATGC	35.5916
TCTGATGC	48.1101
AGTGATGC	92.3536
CGTGATGC	89.1998
GGTGATGC	71.0627
TGTGATGC	81.1752
ATTGATGC	52.5222
CTTGATGC	48.5909
GTTGATGC	25.2788
TTTGATGC	38.373
AAATATGC	105.29
CAATATGC	102.322
GAATATGC	85.4246
TAATATGC	94.8258
ACATATGC	68.6259
CCATATGC	64.9671
GCATATGC	43.4863
TCATATGC	55.5253
AGATATGC	98.6646
CGATATGC	95.6148
GGATATGC	78.1677
TGATATGC	87.884
ATATATGC	59.5663
CTATATGC	55.7624
GTATATGC	33.3055
TTATATGC	45.9065
AACTATGC	101.044
CACTATGC	98.1662
GACTATGC	81.8101
TACTATGC	90.8987
ACCTATGC	65.9763
CCCTATGC	62.4695
GCCTATGC	41.9628
TCCTATGC	53.4348
AGCTATGC	94.7385
CGCTATGC	91.787
GGCTATGC	74.9356
TGCTATGC	84.3077
ATCTATGC	57.3618
CTCTATGC	53.7239
GTCTATGC	32.341
TTCTATGC	44.3163
AAGTATGC	94.2424
CAGTATGC	90.9382
GAGTATGC	71.8537
TAGTATGC	82.5154
ACGTATGC	54.4619
CCGTATGC	50.3534
GCGTATGC	25.8742
TCGTATGC	39.6517
AGGTATGC	87.2284
CGGTATGC	83.8327
GGGTATGC	64.1283
TGGTATGC	75.1461
ATGTATGC	44.7284
CTGTATGC	40.4526
GTGTATGC	14.838
TTGTATGC	29.2714
AATTATGC	93.1896
CATTATGC	90.0381
GATTATGC	71.9198
TATTATGC	82.0217
ACTTATGC	55.444
CCTTATGC	51.5691
GCTTATGC	28.6346
TCTTATGC	41.5108
AGTTATGC	86.5252
CGTTATGC	83.2911
GGTTATGC	64.6164
TGTTATGC	75.0374
ATTTATGC	46.2325
CTTTATGC	42.2079
GTTTATGC	18.2643
TTTTATGC	31.7219
AAAAATGG	143.253
CAAAATGG	141.05
GAAAATGG	129.092
TAAAATGG	135.666
ACAAATGG	112.889
CCAAATGG	110.196
GCAAATGG	95.049
TCAAATGG	103.445
AGAAATGG	137.304
CGAAATGG	135.035
GGAAATGG	122.639
TGAAATGG	129.464
ATAAATGG	105.087
CTAAATGG	102.285
GTAAATGG	86.4228
TTAAATGG	95.2285
AACAATGG	137.834
CACAATGG	135.666
GACAATGG	123.872
TACAATGG	130.355
ACCAATGG	108.548
CCCAATGG	105.926
GCCAATGG	91.1927
TCCAATGG	99.3519
AGCAATGG	132.145
CGCAATGG	129.917
GGCAATGG	117.723
TGCAATGG	124.434
ATCAATGG	101.078
CTCAATGG	98.3564
GTCAATGG	82.9706
TTCAATGG	91.5026
AAGAATGG	135.531
CAGAATGG	133.114
GAGAATGG	119.813
TAGAATGG	127.153
ACGAATGG	102.984
CCGAATGG	100.007
GCGAATGG	83.0389
TCGAATGG	92.48
AGGAATGG	129.271
CGGAATGG	126.781
GGGAATGG	112.992
TGGAATGG	120.611
ATGAATGG	94.6837
CTGAATGG	91.5841
GTGAATGG	73.8015
TTGAATGG	83.7101
AATAATGG	132.768
CATAATGG	130.427
GATAATGG	117.562
TATAATGG	124.653
ACTAATGG	101.588
CCTAATGG	98.7338
GCTAATGG	82.5294
TCTAATGG	91.5309
AGTAATGG	126.788
CGTAATGG	124.38
GGTAATGG	111.071
TGTAATGG	118.417
ATTAATGG	93.6699
CTTAATGG	90.7048
GTTAATGG	73.7636
TTTAATGG	83.1871
AAACATGG	140.447
CAACATGG	138.084
GAACATGG	125.148
TAACATGG	132.279
ACACATGG	108.102
CCACATGG	105.183
GCACATGG	88.6103
TCACATGG	97.8252
AGACATGG	134.166
CGACATGG	131.729
GGACATGG	118.301
TGACATGG	125.714
ATACATGG	99.8062
CTACATGG	96.7648
GTACATGG	79.3775
TTACATGG	89.0596
AACCATGG	134.862
CACCATGG	132.541
GACCATGG	119.813
TACCATGG	126.826
ACCCATGG	103.74
CCCCATGG	100.907
GCCCATGG	84.8469
TCCCATGG	93.7662
AGCCATGG	128.868
CGCCATGG	126.481
GGCCATGG	113.308
TGCCATGG	120.576
ATCCATGG	95.8181
CTCCATGG	92.8741
GTCCATGG	76.0755
TTCCATGG	85.4174
AAGCATGG	132.102
CAGCATGG	129.494
GAGCATGG	115.009
TAGCATGG	123.027
ACGCATGG	97.2759
CCGCATGG	94.0286
GCGCATGG	75.3222
TCGCATGG	85.7661
AGGCATGG	125.473
CGGCATGG	122.783
GGGCATGG	107.746
TGGCATGG	116.08
ATGCATGG	88.415
CTGCATGG	85.0283
GTGCATGG	65.3864
TTGCATGG	76.3685
AATCATGG	129.342
CATCATGG	126.823
GATCATGG	112.863
TATCATGG	120.58
ACTCATGG	96.0776
CCTCATGG	92.9774
GCTCATGG	75.1991
TCTCATGG	85.1057
AGTCATGG	123.025
CGTCATGG	120.433
GGTCATGG	105.974
TGTCATGG	113.977
ATTCATGG	87.6514
CTTCATGG	84.4253
GTTCATGG	65.8067
TTTCATGG	76.1957
AAAGATGG	140.156
CAAGATGG	137.785
GAAGATGG	124.798
TAAGATGG	131.958
ACAGATGG	107.73
CCAGATGG	104.8
GCAGATGG	88.1577
TCAGATGG	97.4124
AGAGATGG	133.863
CGAGATGG	131.418
GGAGATGG	117.938
TGAGATGG	125.381
ATAGATGG	99.4151
CTAGATGG	96.3625
GTAGATGG	78.902
TTAGATGG	88.6263
AACGATGG	134.574
CACGATGG	132.245
GACGATGG	119.47
TACGATGG	126.51
ACCGATGG	103.377
CCCGATGG	100.534
GCCGATGG	84.41
TCCGATGG	93.3659
AGCGATGG	128.57
CGCGATGG	126.175
GGCGATGG	112.952
TGCGATGG	120.248
ATCGATGG	95.438
CTCGATGG	92.4836
GTCGATGG	75.618
TTCGATGG	84.9984
AAGGATGG	131.778
CAGGATGG	129.161
GAGGATGG	114.615
TAGGATGG	122.667
ACGGATGG	96.8577
CCGGATGG	93.5976
GCGGATGG	74.808
TCGGATGG	85.2999
AGGGATGG	125.135
CGGGATGG	122.436
GGGGATGG	107.337
TGGGATGG	115.707
ATGGATGG	87.9757
CTGGATGG	84.5756
GTGGATGG	64.8458
TTGGATGG	75.8786
AATGATGG	129.027
CATGATGG	126.5
GATGATGG	112.484
TATGATGG	120.233
ACTGATGG	95.6777
CCTGATGG	92.566
GCTGATGG	74.7127
TCTGATGG	84.6625
AGTGATGG	122.699
CGTGATGG	120.097
GGTGATGG	105.582
TGTGATGG	113.617
ATTGATGG	87.2324
CTTGATGG	83.9942
GTTGATGG	65.2967
TTTGATGG	75.7311
AAATATGG	134.751
CAATATGG	132.311
GAATATGG	118.864
TAATATGG	126.288
ACATATGG	101.968
CCATATGG	98.9595
GCATATGG	81.7923
TCATATGG	91.3481
AGATATGG	128.457
CGATATGG	125.943
GGATATGG	112.003
TGATATGG	119.709
ATATATGG	93.6134
CTATATGG	90.4813
GTATATGG	72.4882
TTATATGG	82.518
AACTATGG	129.405
CACTATGG	127.013
GACTATGG	113.82
TACTATGG	121.1
ACCTATGG	97.8832
CCCTATGG	94.9694
GCCTATGG	78.3706
TCCTATGG	87.5981
AGCTATGG	123.401
CGCTATGG	120.942
GGCTATGG	107.302
TGCTATGG	114.837
ATCTATGG	89.9083
CTCTATGG	86.8817
GTCTATGG	69.535
TTCTATGG	79.1909
AAGTATGG	126.051
CAGTATGG	123.356
GAGTATGG	108.291
TAGTATGG	116.641
ACGTATGG	90.7288
CCGTATGG	87.3799
GCGTATGG	67.992
TCGTATGG	78.8279
AGGTATGG	119.407
CGGTATGG	116.63
GGGTATGG	101.013
TGGTATGG	109.68
ATGTATGG	81.8018
CTGTATGG	78.3116
GTGTATGG	57.9743
TTGTATGG	69.3566
AATTATGG	123.565
CATTATGG	120.968
GATTATGG	106.482
TATTATGG	114.5
ACTTATGG	89.8515
CCTTATGG	86.6596
GCTTATGG	68.2691
TCTTATGG	78.5271
AGTTATGG	117.236
CGTTATGG	114.564
GGTTATGG	99.5795
TGTTATGG	107.883
ATTTATGG	81.3657
CTTTATGG	78.0462
GTTTATGG	58.8035
TTTTATGG	69.5509
AAAAATGT	129.268
CAAAATGT	126.802
GAAAATGT	113.158
TAAAATGT	120.694
ACAAATGT	96.7339
CCAAATGT	93.7115
GCAAATGT	76.426
TCAAATGT	86.0485
AGAAATGT	123.083
CGAAATGT	120.546
GGAAATGT	106.426
TGAAATGT	114.235
ATAAATGT	88.4979
CTAAATGT	85.3552
GTAAATGT	67.2692
TTAAATGT	77.3508
AACAATGT	124.248
CACAATGT	121.835
GACAATGT	108.474
TACAATGT	115.849
ACCAATGT	92.9609
CCCAATGT	90.0357
GCCAATGT	73.3395
TCCAATGT	82.6219
AGCAATGT	118.343
CGCAATGT	115.865
GGCAATGT	102.072
TGCAATGT	109.694
ATCAATGT	85.0939
CTCAATGT	82.0591
GTCAATGT	64.637
TTCAATGT	74.335
AAGAATGT	120.407
CAGAATGT	117.687
GAGAATGT	102.429
TAGAATGT	110.89
ACGAATGT	85.3856
CCGAATGT	82.0264
GCGAATGT	62.5475
TCGAATGT	73.4335
AGGAATGT	113.885
CGGAATGT	111.086
GGGAATGT	95.2961
TGGAATGT	104.061
ATGAATGT	76.5941
CTGAATGT	73.0979
GTGAATGT	52.7008
TTGAATGT	64.1149
AATAATGT	118.223
CATAATGT	115.603
GATAATGT	100.948
TATAATGT	109.063
ACTAATGT	84.7843
CCTAATGT	81.5834
GCTAATGT	63.1112
TCTAATGT	73.4145
AGTAATGT	112.004
CGTAATGT	109.313
GGTAATGT	94.1765
TGTAATGT	102.566
ATTAATGT	76.4208
CTTAATGT	73.0961
GTTAATGT	53.7985
TTTAATGT	64.5755
AAACATGT	125.508
CAACATGT	122.846
GAACATGT	107.981
TAACATGT	116.216
ACACATGT	90.7025
CCACATGT	87.4061
GCACATGT	68.3539
TCACATGT	78.9951
AGACATGT	118.962
CGACATGT	116.221
GGACATGT	100.82
TGACATGT	109.363
ATACATGT	81.9151
CTACATGT	78.4818
GTACATGT	58.5115
TTACATGT	69.6807
AACCATGT	120.38
CACCATGT	117.782
GACCATGT	103.273
TACCATGT	111.305
ACCCATGT	87.0029
CCCCATGT	83.8244
GCCCATGT	65.5043
TCCCATGT	75.7205
AGCCATGT	114.148
CGCCATGT	111.478
GGCCATGT	96.4847
TGCCATGT	104.793
ATCCATGT	78.6345
CTCCATGT	75.3319
GTCCATGT	56.185
TTCCATGT	66.8758
AAGCATGT	115.865
CAGCATGT	112.91
GAGCATGT	96.1653
TAGCATGT	105.481
ACGCATGT	78.2101
CCGCATGT	74.52
GCGCATGT	52.8698
TCGCATGT	65.0138
AGGCATGT	108.94
CGGCATGT	105.897
GGGCATGT	88.5482
TGGCATGT	98.211
ATGCATGT	68.788
CTGCATGT	64.9406
GTGCATGT	42.227
TTGCATGT	54.9845
AATCATGT	113.772
CATCATGT	110.937
GATCATGT	94.9238
TATCATGT	103.818
ACTCATGT	77.943
CCTCATGT	74.4433
GCTCATGT	54.0283
TCTCATGT	65.4535
AGTCATGT	107.189
CGTCATGT	104.273
GGTCATGT	87.7173
TGTCATGT	96.9222
ATTCATGT	69.011
CTTCATGT	65.37
GTTCATGT	44.0065
TTTCATGT	55.9775
AAAGATGT	125.174
CAAGATGT	122.503
GAAGATGT	107.576
TAAGATGT	115.847
ACAGATGT	90.2756
CCAGATGT	86.9664
GCAGATGT	67.8304
TCAGATGT	78.52
AGAGATGT	118.616
CGAGATGT	115.865
GGAGATGT	100.4
TGAGATGT	108.979
ATAGATGT	81.4674
CTAGATGT	78.0207
GTAGATGT	57.9621
TTAGATGT	69.1823
AACGATGT	120.053
CACGATGT	117.446
GACGATGT	102.88
TACGATGT	110.944
ACCGATGT	86.5898
CCCGATGT	83.3995
GCCGATGT	65.0031
TCCGATGT	75.2633
AGCGATGT	113.809
CGCGATGT	111.129
GGCGATGT	96.0779
TGCGATGT	104.419
ATCGATGT	78.2026
CTCGATGT	74.8877
GTCGATGT	55.6606
TTCGATGT	66.3976
AAGGATGT	115.491
CAGGATGT	112.525
GAGGATGT	95.7065
TAGGATGT	105.065
ACGGATGT	77.728
CCGGATGT	74.0225
GCGGATGT	52.2706
TCGGATGT	64.4736
AGGGATGT	108.552
CGGGATGT	105.497
GGGGATGT	88.0726
TGGGATGT	97.7791
ATGGATGT	68.2821
CTGGATGT	64.4186
GTGGATGT	41.5976
TTGGATGT	54.4174
AATGATGT	113.412
CATGATGT	110.567
GATGATGT	94.487
TATGATGT	103.419
ACTGATGT	77.4854
CCTGATGT	73.9719
GCTGATGT	53.4663
TCTGATGT	64.9438
AGTGATGT	106.816
CGTGATGT	103.89
GGTGATGT	87.2654
TGTGATGT	96.5098
ATTGATGT	68.532
CTTGATGT	64.8766
GTTGATGT	43.4176
TTTGATGT	55.4438
AAATATGT	119.504
CAATATGT	116.756
GAATATGT	101.323
TAATATGT	109.884
ACATATGT	84.2121
CCATATGT	80.816
GCATATGT	61.0954
TCATATGT	72.121
AGATATGT	112.945
CGATATGT	110.118
GGATATGT	94.1458
TGATATGT	103.016
ATATATGT	75.36
CTATATGT	71.8252
GTATATGT	51.173
TTATATGT	62.7345
AACTATGT	114.643
CACTATGT	111.967
GACTATGT	96.9408
TACTATGT	105.268
ACCTATGT	80.8228
CCCTATGT	77.554
GCCTATGT	58.632
TCCTATGT	69.1936
AGCTATGT	108.398
CGCTATGT	105.649
GGCTATGT	90.1382
TGCTATGT	98.7428
ATCTATGT	72.3959
CTCTATGT	69.0015
GTCTATGT	49.2411
TTCTATGT	60.284
AAGTATGT	109.465
CAGTATGT	106.414
GAGTATGT	89.0181
TAGTATGT	98.7082
ACGTATGT	71.257
CCGTATGT	67.4525
GCGTATGT	45.0293
TCGTATGT	57.6191
AGGTATGT	102.526
CGGTATGT	99.3853
GGGTATGT	81.3832
TGGTATGT	91.4215
ATGTATGT	61.7611
CTGTATGT	57.797
GTGTATGT	34.2938
TTGTATGT	47.5069
AATTATGT	107.68
CATTATGT	104.757
GATTATGT	88.1575
TATTATGT	97.3875
ACTTATGT	71.351
CCTTATGT	67.7485
GCTTATGT	46.6438
TCTTATGT	58.4658
AGTTATGT	101.083
CGTTATGT	98.0792
GGTTATGT	80.9351
TGTTATGT	90.4774
ATTTATGT	62.3526
CTTTATGT	58.607
GTTTATGT	36.5398
TTTTATGT	48.9159
