# Supplementary material for: Changes in global translation elongation or initiation rates shape the proteome via the Kozak sequence
Source: Sci Rep. 2018 Mar 5;8:4018. doi: 10.1038/s41598-018-22330-9 (PMC5838203; doi:10.1038/s41598-018-22330-9)
Supplement: Supplementary file 5 — Table S4 [file 41598_2018_22330_MOESM5_ESM.xlsx]

## Sheet: Sheet1
Supplementary Table S4: Predicted Kozak strength for all Drosophila mRNAs
mRNA isoform	Official Gene Symbol	Kozak sequence	Predicted Kozak strength
312-RA	312	CAAAATGC	1.13366
312-RB	312	CAAAATGC	1.13366
Sep1-RA	Sep1	TAAAATGG	1.35666
dec-1-RC	dec-1	CAGGATGA	1.1191
dec-1-RA	dec-1	CAGGATGA	1.1191
dec-1-RB	dec-1	CAGGATGA	1.1191
dec-1-RE	dec-1	CAGGATGA	1.1191
dec-1-RF	dec-1	CAGGATGA	1.1191
dec-1-RG	dec-1	CAGGATGA	1.1191
Sep2-RA	Sep2	GAAAATGT	1.13158
Sep2-RB	Sep2	GCTGATGG	0.747127
Sep4-RA	Sep4	GACCATGA	1.02466
Sep4-RF	Sep4	GACCATGA	1.02466
Sep4-RB	Sep4	GACCATGA	1.02466
Sep4-RD	Sep4	GACCATGA	1.02466
Sep4-RE	Sep4	GACCATGA	1.02466
Sep4-RC	Sep4	GACCATGA	1.02466
Sep4-RG	Sep4	AAACATGT	1.25508
Sep5-RA	Sep5	CGAAATGG	1.35035
Sep5-RB	Sep5	CGAAATGG	1.35035
128up-RA	128up	AGCCATGA	1.1364
14-3-3epsilon-RA	14-3-3epsilon	CACAATGA	1.21502
14-3-3epsilon-RB	14-3-3epsilon	CACAATGA	1.21502
14-3-3epsilon-RC	14-3-3epsilon	CACAATGA	1.21502
14-3-3epsilon-RD	14-3-3epsilon	CACAATGA	1.21502
14-3-3zeta-RD	14-3-3zeta	CAAAATGT	1.26802
14-3-3zeta-RE	14-3-3zeta	CAAAATGT	1.26802
14-3-3zeta-RB	14-3-3zeta	CAAAATGT	1.26802
14-3-3zeta-RF	14-3-3zeta	CAAAATGT	1.26802
14-3-3zeta-RH	14-3-3zeta	CAAAATGT	1.26802
14-3-3zeta-RC	14-3-3zeta	CAAAATGT	1.26802
14-3-3zeta-RG	14-3-3zeta	CAAAATGT	1.26802
14-3-3zeta-RA	14-3-3zeta	CAAAATGT	1.26802
14-3-3zeta-RI	14-3-3zeta	CAAAATGT	1.26802
14-3-3zeta-RJ	14-3-3zeta	CAAAATGT	1.26802
14-3-3zeta-RK	14-3-3zeta	CAAAATGT	1.26802
14-3-3zeta-RL	14-3-3zeta	CAAAATGT	1.26802
140up-RA	140up	AAAAATGA	1.29078
140up-RB	140up	AAAAATGA	1.29078
18w-RA	18w	CAAAATGC	1.13366
26-29-p-RA	26-29-p	AAGAATGC	1.06288
2mit-RA	2mit	CAAAATGG	1.4105
2mit-RB	2mit	CAAAATGG	1.4105
4EHP-RA	4EHP	CAGGATGA	1.1191
4EHP-RB	4EHP	CAGGATGA	1.1191
4EHP-RC	4EHP	CAGGATGA	1.1191
4EHP-RD	4EHP	CAGGATGA	1.1191
5-HT1A-RB	5-HT1A	CAAAATGG	1.4105
5-HT1B-RA	5-HT1B	CGAGATGC	1.01458
5-HT1B-RD	5-HT1B	CGAGATGC	1.01458
5-HT1B-RE	5-HT1B	CGAGATGC	1.01458
5-HT2A-RA	5-HT2A	TGAAATGG	1.29464
5-HT2A-RB	5-HT2A	TGAAATGG	1.29464
5-HT2A-RD	5-HT2A	TGAAATGG	1.29464
5-HT2A-RF	5-HT2A	TGAAATGG	1.29464
5-HT2A-RH	5-HT2A	TGAAATGG	1.29464
5-HT2B-RE	5-HT2B	CGGAATGG	1.26781
5-HT2B-RD	5-HT2B	CGGAATGG	1.26781
5-HT2B-RF	5-HT2B	CGGAATGG	1.26781
5-HT7-RA	5-HT7	GCTGATGG	0.747127
5-HT7-RB	5-HT7	GCTGATGG	0.747127
5PtaseI-RB	5PtaseI	TCAAATGG	1.03445
5PtaseI-RC	5PtaseI	TCAAATGG	1.03445
5PtaseI-RF	5PtaseI	TCAAATGG	1.03445
7B2-RA	7B2	CAATATGT	1.16756
7B2-RB	7B2	CAATATGT	1.16756
825-Oak-RB	825-Oak	CACCATGT	1.17782
a-RB	a	TAGTATGC	0.825154
a-RC	a	TAGTATGC	0.825154
a-RA	a	TAGTATGC	0.825154
a-RD	a	TAGTATGC	0.825154
a10-RA	a10	GAAAATGG	1.29092
A16-RA	A16	ACACATGG	1.08102
A2bp1-RE	A2bp1	AGGAATGT	1.13885
A2bp1-RF	A2bp1	AGGAATGT	1.13885
A2bp1-RH	A2bp1	ACAAATGT	0.967339
A2bp1-RI	A2bp1	AGGAATGT	1.13885
A2bp1-RJ	A2bp1	AGGAATGT	1.13885
A2bp1-RK	A2bp1	AGGAATGT	1.13885
A2bp1-RL	A2bp1	ACAAATGT	0.967339
A2bp1-RM	A2bp1	AGGAATGT	1.13885
a5-RA	a5	CACAATGA	1.21502
a6-RA	a6	CGACATGA	1.15726
a6-RB	a6	AGACATGA	1.18535
a6-RC	a6	CGACATGA	1.15726
Aac11-RA	Aac11	GAAGATGG	1.24798
Aats-ala-RB	Aats-ala	CAATATGA	1.16272
Aats-ala-RA	Aats-ala	CAATATGA	1.16272
Aats-ala-m-RA	Aats-ala-m	CGGCATGT	1.05897
Aats-arg-RA	Aats-arg	AAACATGT	1.25508
Aats-asn-RA	Aats-asn	CAAGATGC	1.08164
Aats-asn-RB	Aats-asn	CAAGATGC	1.08164
Aats-asp-RA	Aats-asp	CAAGATGG	1.37785
Aats-asp-RC	Aats-asp	CAAGATGG	1.37785
Aats-asp-RB	Aats-asp	CAAGATGG	1.37785
Aats-cys-RA	Aats-cys	GATAATGT	1.00948
Aats-gln-RA	Aats-gln	GGAAATGG	1.22639
Aats-glupro-RA	Aats-glupro	GAACATGT	1.07981
Aats-glupro-RB	Aats-glupro	TTGTATGC	0.292714
Aats-gly-RA	Aats-gly	CATCATGT	1.10937
Aats-gly-RB	Aats-gly	CTTTATGT	0.58607
Aats-gly-RC	Aats-gly	CTTTATGT	0.58607
Aats-his-RA	Aats-his	GAATATGA	1.00421
Aats-his-RC	Aats-his	TAACATGT	1.16216
Aats-his-RD	Aats-his	GAATATGA	1.00421
Aats-his-RE	Aats-his	TAACATGT	1.16216
Aats-ile-RA	Aats-ile	AGCCATGG	1.28868
Aats-ile-RC	Aats-ile	AACCATGG	1.34862
Aats-ile-RD	Aats-ile	AGCCATGG	1.28868
Aats-leu-RA	Aats-leu	TATAATGC	0.948183
Aats-lys-RA	Aats-lys	CAGCATGG	1.29494
Aats-lys-RB	Aats-lys	AACCATGT	1.2038
Aats-lys-RC	Aats-lys	AACCATGT	1.2038
Aats-met-RA	Aats-met	AGTGATGC	0.923536
Aats-met-RB	Aats-met	AGTGATGC	0.923536
Aats-phe-RA	Aats-phe	CAATATGC	1.02322
Aats-pro-RA	Aats-pro	AAACATGA	1.25223
Aats-pro-RB	Aats-pro	AAACATGA	1.25223
Aats-ser-RA	Aats-ser	TAAAATGA	1.20309
Aats-ser-RB	Aats-ser	TAAAATGA	1.20309
Aats-thr-RB	Aats-thr	CAAGATGA	1.22147
Aats-thr-RA	Aats-thr	AATTATGT	1.0768
Aats-thr-RC	Aats-thr	CAAGATGA	1.22147
Aats-trp-RB	Aats-trp	CAGAATGG	1.33114
Aats-tyr-RA	Aats-tyr	AAAAATGG	1.43253
Aats-tyr-m-RA	Aats-tyr-m	CATAATGC	1.01918
Aats-val-RB	Aats-val	AAAAATGC	1.16024
Aats-val-RA	Aats-val	AAAAATGC	1.16024
Aats-val-RC	Aats-val	AAAAATGC	1.16024
aay-RA	aay	CGAGATGA	1.15361
ab-RB	ab	TTAAATGA	0.759348
ab-RA	ab	TTAAATGA	0.759348
ab-RD	ab	TTAAATGA	0.759348
ab-RE	ab	TTAAATGA	0.759348
ab-RF	ab	TTAAATGA	0.759348
ABCB7-RA	ABCB7	AGTAATGG	1.26788
ABCB7-RB	ABCB7	AGTAATGG	1.26788
abd-A-RB	abd-A	TGCAATGT	1.09694
abd-A-RA	abd-A	CAAGATGT	1.22503
abd-A-RC	abd-A	CAAGATGT	1.22503
abd-A-RD	abd-A	CAAGATGT	1.22503
Abd-B-RC	Abd-B	CAATATGT	1.16756
Abd-B-RA	Abd-B	CAATATGT	1.16756
Abd-B-RD	Abd-B	CAATATGT	1.16756
Abd-B-RB	Abd-B	CGTCATGC	0.896179
Abd-B-RE	Abd-B	CAATATGT	1.16756
Abd-B-RF	Abd-B	CAATATGT	1.16756
Abi-RA	Abi	ACCCATGT	0.870029
Abi-RC	Abi	ACCCATGT	0.870029
Abi-RD	Abi	ACCCATGT	0.870029
Abi-RB	Abi	ACCCATGT	0.870029
Abi-RE	Abi	ACCCATGT	0.870029
Abi-RF	Abi	ACCCATGT	0.870029
Abl-RA	Abl	GCAAATGG	0.95049
Abl-RB	Abl	GCAAATGG	0.95049
Abl-RC	Abl	GCAAATGG	0.95049
Abl-RD	Abl	GCAAATGG	0.95049
Abl-RE	Abl	GCAAATGG	0.95049
Abl-RF	Abl	GCAAATGG	0.95049
Abl-RG	Abl	GCAAATGG	0.95049
Abl-RH	Abl	GCAAATGG	0.95049
Abl-RI	Abl	GCAAATGG	0.95049
abo-RA	abo	CAGAATGG	1.33114
Abp1-RA	Abp1	AATTATGG	1.23565
abs-RA	abs	TGCTATGG	1.14837
ac-RA	ac	TAAAATGG	1.35666
Ac13E-RA	Ac13E	GGCGATGC	0.809775
Ac13E-RB	Ac13E	GGCGATGC	0.809775
Ac13E-RC	Ac13E	GAAAATGT	1.13158
Ac3-RA	Ac3	CGAGATGG	1.31418
Ac3-RC	Ac3	CGAGATGG	1.31418
Ac76E-RA	Ac76E	CGCCATGG	1.26481
Ac76E-RB	Ac76E	CGCCATGG	1.26481
Ac78C-RD	Ac78C	CAACATGG	1.38084
Ac78C-RE	Ac78C	CACAATGG	1.35666
Ac78C-RB	Ac78C	CACAATGG	1.35666
Ac78C-RF	Ac78C	CACAATGG	1.35666
Ac78C-RC	Ac78C	CGGAATGT	1.11086
Acam-RA	Acam	CAAGATGT	1.22503
Acam-RB	Acam	CAAGATGT	1.22503
ACC-RA	ACC	GCCGATGT	0.650031
ACC-RB	ACC	CAAGATGA	1.22147
ACC-RC	ACC	CAAGATGA	1.22147
ACC-RE	ACC	TAGAATGT	1.1089
ACC-RF	ACC	CAAGATGA	1.22147
ACC-RG	ACC	CAAGATGA	1.22147
AcCoAS-RA	AcCoAS	CAAAATGC	1.13366
AcCoAS-RB	AcCoAS	TTACATGC	0.530178
AcCoAS-RD	AcCoAS	CAAAATGC	1.13366
Ace-RA	Ace	CGTCATGG	1.20433
Ace-RB	Ace	CGTCATGG	1.20433
Ace-RC	Ace	CGTCATGG	1.20433
Acer-RA	Acer	AGAGATGG	1.33863
Acer-RB	Acer	AGAGATGG	1.33863
Acf1-RA	Acf1	AAACATGC	1.1142
achi-RC	achi	TGCAATGA	1.091
achi-RA	achi	TGCAATGA	1.091
achi-RD	achi	TGCAATGA	1.091
acj6-RA	acj6	CTGCATGA	0.630729
acj6-RC	acj6	CTGCATGA	0.630729
acj6-RD	acj6	CTGCATGA	0.630729
acj6-RE	acj6	CTGCATGA	0.630729
acj6-RF	acj6	CTGCATGA	0.630729
acj6-RG	acj6	CTGCATGA	0.630729
acj6-RH	acj6	CTGCATGA	0.630729
acj6-RI	acj6	CTGCATGA	0.630729
acj6-RJ	acj6	CTGCATGA	0.630729
acj6-RK	acj6	CTGCATGA	0.630729
acj6-RL	acj6	CTGCATGA	0.630729
acj6-RM	acj6	CTGCATGA	0.630729
acj6-RN	acj6	CTGCATGA	0.630729
Ack-RA	Ack	GGAAATGA	1.057
Ack-like-RA	Ack-like	TAAAATGG	1.35666
Ack-like-RC	Ack-like	TAAAATGG	1.35666
Ack-like-RD	Ack-like	TAAAATGG	1.35666
Ack-like-RE	Ack-like	TAAAATGG	1.35666
Acn-RA	Acn	AGCCATGA	1.1364
Acn-RB	Acn	AGCCATGA	1.1364
Acn-RC	Acn	AGCCATGA	1.1364
Acon-RB	Acon	GACCATGG	1.19813
Acon-RD	Acon	GACCATGG	1.19813
Acon-RE	Acon	GACCATGG	1.19813
Acox57D-d-RA	Acox57D-d	AACAATGT	1.24248
Acox57D-p-RA	Acox57D-p	TGTTATGG	1.07883
Acox57D-p-RB	Acox57D-p	TGTTATGG	1.07883
Acp1-RA	Acp1	CACCATGA	1.17345
Acp24A4-RB	Acp24A4	CGCCATGA	1.10907
Acp24A4-RC	Acp24A4	CGCCATGA	1.10907
Acp26Aa-RA	Acp26Aa	CGAAATGA	1.20171
Acp26Ab-RA	Acp26Ab	CACAATGA	1.21502
Acp26Ab-RB	Acp26Ab	CACAATGA	1.21502
Acp26Ab-RC	Acp26Ab	CACAATGA	1.21502
Acp29AB-RA	Acp29AB	GGACATGT	1.0082
Acp32CD-RA	Acp32CD	AGCGATGT	1.13809
Acp32CD-RB	Acp32CD	AGCGATGT	1.13809
Acp36DE-RA	Acp36DE	AAAGATGT	1.25174
Acp36DE-RB	Acp36DE	AAAGATGT	1.25174
Acp53C14a-RA	Acp53C14a	CCCAATGC	0.760278
Acp53C14b-RA	Acp53C14b	GAGAATGA	1.0156
Acp53C14c-RA	Acp53C14c	GGCCATGA	0.955236
Acp53C14c-RB	Acp53C14c	GGCCATGA	0.955236
Acp53Ea-RA	Acp53Ea	TCCAATGA	0.813993
Acp54A1-RA	Acp54A1	CACAATGC	1.08949
Acp62F-RA	Acp62F	TACAATGA	1.15382
Acp63F-RA	Acp63F	CAAGATGA	1.22147
Acp65Aa-RA	Acp65Aa	CAACATGA	1.22498
Acp95EF-RA	Acp95EF	CAACATGG	1.38084
Acp98AB-RB	Acp98AB	AAAAATGA	1.29078
Acph-1-RB	Acph-1	ACATATGT	0.842121
Acph-1-RA	Acph-1	CAAAATGT	1.26802
Acsl-RE	Acsl	CAAGATGT	1.22503
Acsl-RG	Acsl	AAGAATGG	1.35531
Acsl-RA	Acsl	CAAGATGT	1.22503
Acsl-RI	Acsl	TGGAATGG	1.20611
Acsl-RF	Acsl	CTTAATGG	0.907048
Acsl-RD	Acsl	GTTTATGA	0.338501
Acsl-RH	Acsl	CAAGATGT	1.22503
Acsl-RC	Acsl	TGGAATGG	1.20611
Acsl-RB	Acsl	CAAGATGT	1.22503
Acsl-RJ	Acsl	AAAAATGG	1.43253
Act42A-RA	Act42A	CAAAATGT	1.26802
Act57B-RA	Act57B	CAAAATGT	1.26802
Act5C-RB	Act5C	CAAAATGT	1.26802
Act5C-RA	Act5C	CAAAATGT	1.26802
Act5C-RC	Act5C	CAAAATGT	1.26802
Act5C-RD	Act5C	CAAAATGT	1.26802
Act79B-RA	Act79B	AAACATGT	1.25508
Act79B-RB	Act79B	AAACATGT	1.25508
Act87E-RA	Act87E	CAAGATGT	1.22503
Act87E-RB	Act87E	CAAGATGT	1.22503
Act88F-RA	Act88F	CAAGATGT	1.22503
Actbeta-RA	Actbeta	AAAGATGC	1.11054
Actn-RC	Actn	CAAGATGA	1.22147
Actn-RB	Actn	CAAGATGA	1.22147
Actn-RA	Actn	CAAGATGA	1.22147
Actn-RD	Actn	CAAGATGA	1.22147
Actn-RF	Actn	CAAGATGA	1.22147
Actn-RG	Actn	CAAGATGA	1.22147
Actn-RH	Actn	CAAGATGA	1.22147
Actn-RI	Actn	CAAGATGA	1.22147
Actn-RJ	Actn	CAAGATGA	1.22147
Actn3-RA	Actn3	CAAAATGA	1.26558
ACXA-RA	ACXA	AAATATGA	1.19086
ACXA-RC	ACXA	AAATATGA	1.19086
ACXA-RD	ACXA	AAATATGA	1.19086
ACXA-RH	ACXA	AAATATGA	1.19086
ACXA-RG	ACXA	AAATATGA	1.19086
ACXB-RA	ACXB	AAATATGT	1.19504
ACXC-RA	ACXC	AACCATGA	1.20002
ACXC-RB	ACXC	AACCATGA	1.20002
ACXD-RA	ACXD	CATCATGG	1.26823
ACXD-RB	ACXD	CATCATGG	1.26823
ACXE-RB	ACXE	CGAAATGC	1.07049
Acyp-RA	Acyp	CGCAATGG	1.29917
Acyp-RB	Acyp	CGCAATGG	1.29917
Acyp2-RA	Acyp2	CATAATGG	1.30427
Acyp2-RB	Acyp2	CATAATGG	1.30427
Ada-RA	Ada	ACAAATGG	1.12889
Ada1-1-RA	Ada1-1	TAAAATGC	1.06717
Ada1-2-RA	Ada1-2	TAAAATGC	1.06717
Ada2a-RA	Ada2a	CACTATGT	1.11967
Ada2a-RB	Ada2a	CACTATGT	1.11967
Ada2a-RC	Ada2a	CACTATGT	1.11967
Ada2a-RE	Ada2a	CACTATGT	1.11967
Ada2a-RG	Ada2a	CACTATGT	1.11967
Ada2b-RA	Ada2b	CAAAATGA	1.26558
Ada2b-RB	Ada2b	CAAAATGA	1.26558
Ada2b-RC	Ada2b	CAAAATGA	1.26558
Adam-RA	Adam	TAACATGG	1.32279
Adam-RB	Adam	TAACATGG	1.32279
AdamTS-A-RB	AdamTS-A	CGCCATGT	1.11478
AdamTS-A-RE	AdamTS-A	AAAGATGT	1.25174
AdamTS-A-RC	AdamTS-A	GACCATGT	1.03273
Adar-RA	Adar	AGTCATGT	1.07189
Adar-RB	Adar	ACAAATGA	0.958184
Adar-RC	Adar	AGTCATGT	1.07189
Adar-RI	Adar	AGTCATGT	1.07189
Adar-RJ	Adar	ACAAATGA	0.958184
Adar-RK	Adar	AGTCATGT	1.07189
Adar-RL	Adar	AGTCATGT	1.07189
Adar-RM	Adar	TAAAATGA	1.20309
Adar-RH	Adar	ACAAATGA	0.958184
Adar-RD	Adar	AGTCATGT	1.07189
Adar-RE	Adar	TAAAATGA	1.20309
Adar-RF	Adar	CAACATGA	1.22498
Adar-RN	Adar	AGTCATGT	1.07189
Adar-RO	Adar	AGTCATGT	1.07189
Adar-RP	Adar	CAACATGA	1.22498
adat-RA	adat	AAAAATGT	1.29268
adat-RB	adat	AAAAATGT	1.29268
ade2-RA	ade2	CGACATGG	1.31729
ade2-RB	ade2	CGACATGG	1.31729
ade2-RC	ade2	CGACATGG	1.31729
ade3-RA	ade3	AATTATGT	1.0768
ade3-RB	ade3	AATTATGT	1.0768
ade3-RC	ade3	AATTATGT	1.0768
ade5-RA	ade5	CGAGATGT	1.15865
ade5-RB	ade5	CGAGATGT	1.15865
AdenoK-RA	AdenoK	GAGAATGA	1.0156
AdenoK-RB	AdenoK	CAACATGT	1.22846
Adf1-RA	Adf1	TGAGATGG	1.25381
Adf1-RB	Adf1	TGAGATGG	1.25381
Adf1-RC	Adf1	GCAAATGC	0.602607
Adf1-RE	Adf1	TGAGATGG	1.25381
Adgf-A-RA	Adgf-A	CATCATGT	1.10937
Adgf-A-RB	Adgf-A	CATCATGT	1.10937
Adgf-B-RA	Adgf-B	AAATATGA	1.19086
Adgf-C-RA	Adgf-C	CACAATGA	1.21502
Adgf-D-RA	Adgf-D	CTGGATGG	0.845756
Adgf-E-RA	Adgf-E	GCAGATGA	0.659989
Adh-RC	Adh	CACCATGT	1.17782
Adh-RI	Adh	CACCATGT	1.17782
Adh-RH	Adh	CACCATGT	1.17782
Adh-RF	Adh	CACCATGT	1.17782
Adh-RE	Adh	CACCATGT	1.17782
Adhr-RA	Adhr	AAGAATGT	1.20407
Adhr-RB	Adhr	AAGAATGT	1.20407
Adhr-RC	Adhr	AAGAATGT	1.20407
AdipoR-RC	AdipoR	GACCATGG	1.19813
AdipoR-RB	AdipoR	CAAGATGC	1.08164
AdipoR-RA	AdipoR	GACCATGG	1.19813
AdipoR-RD	AdipoR	GACCATGG	1.19813
AdipoR-RE	AdipoR	GACCATGG	1.19813
Adk1-RA	Adk1	CATCATGG	1.26823
Adk1-RB	Adk1	CATCATGT	1.10937
Adk2-RA	Adk2	AACGATGG	1.34574
Adk3-RB	Adk3	AGACATGT	1.18962
Adk3-RA	Adk3	AGACATGT	1.18962
Adk3-RC	Adk3	AGACATGT	1.18962
Adk3-RD	Adk3	AGACATGT	1.18962
AdoR-RA	AdoR	CACCATGT	1.17782
AdoR-RB	AdoR	CACCATGT	1.17782
adp-RA	adp	GATAATGT	1.00948
adp-RB	adp	GATAATGT	1.00948
AdSL-RA	AdSL	AAAAATGG	1.43253
AdSS-RA	AdSS	GGAAATGT	1.06426
Ady43A-RA	Ady43A	TACAATGG	1.30355
Aef1-RA	Aef1	GTCCATGA	0.541639
Aef1-RC	Aef1	GTCCATGA	0.541639
Aef1-RB	Aef1	GTCCATGA	0.541639
Aef1-RD	Aef1	GTCCATGA	0.541639
aft-RA	aft	CGGAATGA	1.10479
Afti-RC	Afti	CATTATGG	1.20968
Afti-RD	Afti	CATTATGG	1.20968
Afti-RB	Afti	CATTATGG	1.20968
Ag5r-RA	Ag5r	AGAAATGC	1.0978
Ag5r-RB	Ag5r	AGAAATGC	1.0978
Ag5r-RC	Ag5r	AGAAATGC	1.0978
Ag5r2-RA	Ag5r2	CAATATGA	1.16272
AGBE-RA	AGBE	CGCTATGG	1.20942
ago-RC	ago	TATTATGG	1.145
ago-RB	ago	TATTATGG	1.145
ago-RA	ago	TATTATGG	1.145
AGO1-RC	AGO1	TAAAATGT	1.20694
AGO1-RB	AGO1	AAACATGT	1.25508
AGO1-RA	AGO1	TAAAATGT	1.20694
AGO1-RD	AGO1	TAAAATGT	1.20694
AGO2-RB	AGO2	AATCATGG	1.29342
AGO2-RC	AGO2	ATATATGC	0.595663
AGO2-RE	AGO2	CAAAATGC	1.13366
AGO3-RD	AGO3	TAGCATGT	1.05481
AGO3-RE	AGO3	CAGCATGT	1.1291
AGO3-RF	AGO3	TAGCATGT	1.05481
AGO3-RG	AGO3	TAGCATGT	1.05481
agt-RA	agt	ATAAATGA	0.87396
Ahcy13-RA	Ahcy13	AAGAATGT	1.20407
Ahcy13-RB	Ahcy13	GTACATGT	0.585115
Ahcy89E-RC	Ahcy89E	CAGAATGG	1.33114
Ahcy89E-RD	Ahcy89E	CAGAATGG	1.33114
AIF-RA	AIF	CACGATGA	1.17
AIF-RB	AIF	CACGATGA	1.17
AIF-RC	AIF	CACGATGA	1.17
Ak6-RA	Ak6	AGCTATGT	1.08398
Akap200-RA	Akap200	AAAAATGG	1.43253
Akap200-RC	Akap200	AAAAATGG	1.43253
Akap200-RB	Akap200	AAAAATGG	1.43253
Akap200-RD	Akap200	AAAAATGG	1.43253
Akap200-RE	Akap200	AAAAATGG	1.43253
Akap200-RF	Akap200	AAAAATGG	1.43253
Akap200-RG	Akap200	AAAAATGG	1.43253
Akh-RA	Akh	CAGAATGA	1.17226
AkhR-RA	AkhR	AAAAATGG	1.43253
AkhR-RB	AkhR	AAAAATGG	1.43253
AkhR-RC	AkhR	AAAAATGG	1.43253
AkhR-RD	AkhR	AAAAATGG	1.43253
akirin-RA	akirin	AGCGATGG	1.2857
akirin-RB	akirin	AGCGATGG	1.2857
akirin-RC	akirin	AGCGATGG	1.2857
akirin-RD	akirin	AGCGATGG	1.2857
akirin-RE	akirin	AGCGATGG	1.2857
akirin-RF	akirin	AGCGATGG	1.2857
Akt1-RB	Akt1	AACCATGT	1.2038
Akt1-RA	Akt1	AACCATGT	1.2038
Akt1-RC	Akt1	CAACACGA	#N/A
al-RA	al	GATTATGG	1.06482
Alas-RA	Alas	CGTCATGC	0.896179
alc-RA	alc	AAGCATGG	1.32102
alc-RB	alc	CAGCATGG	1.29494
Ald-RB	Ald	AAAAATGA	1.29078
Ald-RC	Ald	AAAAATGA	1.29078
Ald-RD	Ald	AAAAATGA	1.29078
Ald-RE	Ald	AAAAATGA	1.29078
Ald-RH	Ald	AAAAATGA	1.29078
Ald-RI	Ald	AAAAATGA	1.29078
Ald-RK	Ald	AAAAATGA	1.29078
Ald-RL	Ald	AAAAATGA	1.29078
Ald-RJ	Ald	AAAAATGA	1.29078
Ald-RM	Ald	AAAAATGA	1.29078
ald-RA	ald	CAAGATGA	1.22147
ald-RB	ald	CAAGATGA	1.22147
Aldh-RA	Aldh	CAAAATGC	1.13366
Aldh-RB	Aldh	CAAAATGC	1.13366
Aldh-III-RI	Aldh-III	CAGAATGG	1.33114
Aldh-III-RE	Aldh-III	CAGAATGG	1.33114
Aldh-III-RK	Aldh-III	CAGAATGG	1.33114
Aldh-III-RL	Aldh-III	CAGAATGG	1.33114
Aldh-III-RM	Aldh-III	CAGAATGG	1.33114
Aldh-III-RN	Aldh-III	GATAATGT	1.00948
Aldh-III-RO	Aldh-III	GATAATGT	1.00948
Aldh-III-RP	Aldh-III	GATAATGT	1.00948
Aldh-III-RR	Aldh-III	CAGAATGG	1.33114
Aldh-III-RS	Aldh-III	CAGAATGG	1.33114
Aldh-III-RT	Aldh-III	CAGAATGG	1.33114
Aldh-III-RQ	Aldh-III	GATAATGT	1.00948
Aldh-III-RU	Aldh-III	CAGAATGG	1.33114
Alg-2-RC	Alg-2	ACCAATGG	1.08548
Alg-2-RD	Alg-2	ACCAATGG	1.08548
Alg10-RA	Alg10	TACCATGA	1.10709
Alh-RJ	Alh	CAAAATGA	1.26558
Alh-RA	Alh	CCCGATGT	0.833995
Alh-RD	Alh	CGATATGA	1.09485
Alh-RB	Alh	CAAAATGA	1.26558
Alh-RF	Alh	CAAAATGA	1.26558
Alh-RH	Alh	CAAAATGA	1.26558
Alh-RI	Alh	CAAAATGA	1.26558
Alh-RK	Alh	CCCGATGT	0.833995
Alh-RL	Alh	CGATATGA	1.09485
Alh-RM	Alh	CAAAATGA	1.26558
Alh-RN	Alh	CAAAATGA	1.26558
Alh-RO	Alh	CAAAATGA	1.26558
Alh-RP	Alh	CCCGATGT	0.833995
alien-RA	alien	TAAAATGT	1.20694
alien-RB	alien	TAAAATGT	1.20694
alien-RE	alien	TAAAATGT	1.20694
alien-RD	alien	TAAAATGT	1.20694
ALiX-RA	ALiX	AAAGATGT	1.25174
Alk-RA	Alk	AAATATGC	1.0529
Alk-RB	Alk	AAATATGC	1.0529
AlkB-RA	AlkB	AAGCATGT	1.15865
alph-RF	alph	GAACATGG	1.25148
alph-RA	alph	GAACATGG	1.25148
alph-RB	alph	GAACATGG	1.25148
alph-RE	alph	GAACATGG	1.25148
alph-RD	alph	GAACATGG	1.25148
alph-RC	alph	GAACATGG	1.25148
alpha-Cat-RA	alpha-Cat	ATTTATGT	0.623526
alpha-Cat-RB	alpha-Cat	ATTTATGT	0.623526
alpha-catenin-related-RA	alpha-catenin-related	CAAAATGT	1.26802
alpha-catenin-related-RC	alpha-catenin-related	CAAAATGT	1.26802
alpha-Est1-RA	alpha-Est1	ATAAATGG	1.05087
alpha-Est10-RB	alpha-Est10	TGATATGG	1.19709
alpha-Est10-RC	alpha-Est10	CGAAATGA	1.20171
alpha-Est10-RD	alpha-Est10	ATTAATGG	0.936699
alpha-Est2-RA	alpha-Est2	AATCATGG	1.29342
alpha-Est2-RB	alpha-Est2	AATCATGG	1.29342
alpha-Est3-RA	alpha-Est3	GAACATGG	1.25148
alpha-Est3-RB	alpha-Est3	GAACATGG	1.25148
alpha-Est3-RC	alpha-Est3	GAACATGG	1.25148
alpha-Est3-RD	alpha-Est3	GAACATGG	1.25148
alpha-Est4-RA	alpha-Est4	GGAGATGT	1.004
alpha-Est5-RB	alpha-Est5	CTTAATGA	0.71623
alpha-Est5-RA	alpha-Est5	CTTAATGA	0.71623
alpha-Est6-RA	alpha-Est6	TGACATGT	1.09363
alpha-Est7-RA	alpha-Est7	CGATATGA	1.09485
alpha-Est8-RA	alpha-Est8	CAAGATGT	1.22503
alpha-Est9-RC	alpha-Est9	CAACATGT	1.22846
alpha-Est9-RD	alpha-Est9	CAACATGT	1.22846
alpha-Man-I-RJ	alpha-Man-I	GATCATGT	0.949238
alpha-Man-I-RK	alpha-Man-I	GAAAATGT	1.13158
alpha-Man-I-RH	alpha-Man-I	GATCATGT	0.949238
alpha-Man-I-RI	alpha-Man-I	GACCATGT	1.03273
alpha-Man-I-RL	alpha-Man-I	GATCATGT	0.949238
alpha-Man-I-RM	alpha-Man-I	GATCATGT	0.949238
alpha-Man-I-RN	alpha-Man-I	GATCATGT	0.949238
alpha-Man-I-RO	alpha-Man-I	GATCATGT	0.949238
alpha-Man-I-RP	alpha-Man-I	GAAAATGT	1.13158
alpha-Man-Ib-RA	alpha-Man-Ib	CACTATGA	1.11403
alpha-Man-II-RA	alpha-Man-II	GAAAATGT	1.13158
alpha-Man-II-RB	alpha-Man-II	GAAAATGT	1.13158
alpha-Man-IIb-RA	alpha-Man-IIb	GAGGATGT	0.957065
alpha-Man-IIb-RB	alpha-Man-IIb	GAGGATGT	0.957065
alpha-Spec-RA	alpha-Spec	CGAAATGG	1.35035
alpha-Spec-RB	alpha-Spec	CGAAATGG	1.35035
alpha-Spec-RC	alpha-Spec	CGAAATGG	1.35035
alpha-Spec-RD	alpha-Spec	CGAAATGG	1.35035
alpha4GT1-RA	alpha4GT1	AGTCATGC	0.927601
alphaCop-RB	alphaCop	CACCATGC	1.041
alphaCop-RA	alphaCop	CACCATGC	1.041
alphaKap4-RA	alphaKap4	TACAATGC	1.02467
alphaTry-RA	alphaTry	CATCATGT	1.10937
alphaTub67C-RA	alphaTub67C	TAAAATGC	1.06717
alphaTub84B-RA	alphaTub84B	CAATATGC	1.02322
alphaTub84D-RA	alphaTub84D	CAATATGC	1.02322
alphaTub85E-RA	alphaTub85E	CATCATGA	1.10319
Alr-RA	Alr	TTTTATGA	0.466698
Alr-RB	Alr	AACCATGC	1.06896
alrm-RA	alrm	TACCATGG	1.26826
alt-RF	alt	AAATATGG	1.34751
alt-RE	alt	AAATATGG	1.34751
alt-RG	alt	AAATATGG	1.34751
alt-RA	alt	AAATATGG	1.34751
alt-RD	alt	AAATATGG	1.34751
alt-RB	alt	AAATATGG	1.34751
alt-RH	alt	AAATATGG	1.34751
alt-RI	alt	AAATATGG	1.34751
aly-RA	aly	CAGCATGT	1.1291
aly-RB	aly	CAGCATGT	1.1291
Ama-RB	Ama	AAATATGC	1.0529
Ama-RA	Ama	AGACATGG	1.34166
Ama-RC	Ama	AGACATGG	1.34166
amd-RB	amd	GATCATGG	1.12863
amd-RA	amd	CGGTATGG	1.1663
amn-RA	amn	TTACATGC	0.530178
Amnionless-RA	Amnionless	CACGATGG	1.32245
Amnionless-RB	Amnionless	CACGATGG	1.32245
amon-RA	amon	TTCCATGG	0.854174
amos-RA	amos	AAACATGT	1.25508
AMPdeam-RC	AMPdeam	CAGGATGT	1.12525
AMPdeam-RI	AMPdeam	GGCTATGC	0.749356
AMPdeam-RJ	AMPdeam	TGCCATGA	1.04055
AMPdeam-RK	AMPdeam	CGAGATGT	1.15865
AMPdeam-RL	AMPdeam	TGCCATGA	1.04055
AMPdeam-RE	AMPdeam	GGCTATGC	0.749356
AMPdeam-RF	AMPdeam	TACTATGG	1.211
AMPdeam-RG	AMPdeam	TGCCATGA	1.04055
AMPdeam-RH	AMPdeam	TGCCATGA	1.04055
Amph-RA	Amph	CTGAATGA	0.71546
Amph-RB	Amph	CTGAATGA	0.71546
Amph-RC	Amph	CTGAATGA	0.71546
Amun-RB	Amun	GAAGATGT	1.07576
Amun-RD	Amun	GAAGATGT	1.07576
Amun-RC	Amun	GAAGATGT	1.07576
Amun-RE	Amun	GAAGATGT	1.07576
Amun-RA	Amun	GAAGATGT	1.07576
Amun-RF	Amun	GAAGATGT	1.07576
Amun-RG	Amun	GAAGATGT	1.07576
Amun-RH	Amun	GAAGATGT	1.07576
Amun-RI	Amun	GAAGATGT	1.07576
Amun-RJ	Amun	GAAGATGT	1.07576
Amun-RK	Amun	GAAGATGT	1.07576
amx-RA	amx	CAAAATGA	1.26558
amx-RB	amx	CAAAATGA	1.26558
Amy-d-RA	Amy-d	CATCATGT	1.10937
Amy-p-RA	Amy-p	TACCATGT	1.11305
Amyrel-RA	Amyrel	xxTCATGT	#N/A
ana-RA	ana	AAAAATGG	1.43253
ana-RB	ana	AAAAATGG	1.43253
ana-RC	ana	CGCCATGG	1.26481
ana1-RA	ana1	GCAGATGG	0.881577
ana1-RC	ana1	GCAGATGG	0.881577
ana2-RA	ana2	CCAAATGT	0.937115
ana2-RB	ana2	CCAAATGT	0.937115
ana3-RA	ana3	GGAAATGA	1.057
Ance-RA	Ance	CAACATGA	1.22498
Ance-RB	Ance	CAACATGA	1.22498
Ance-RC	Ance	CAACATGA	1.22498
Ance-2-RA	Ance-2	GAATATGT	1.01323
Ance-3-RB	Ance-3	CGCAATGC	1.02923
Ance-3-RC	Ance-3	CGCAATGC	1.02923
Ance-4-RA	Ance-4	GGAGATGG	1.17938
Ance-4-RB	Ance-4	GAAGATGG	1.24798
Ance-5-RA	Ance-5	CAAAATGC	1.13366
Andorra-RA	Andorra	CAAGATGA	1.22147
angel-RA	angel	TGAGATGT	1.08979
Ank-RB	Ank	AATTATGA	1.06995
Ank-RC	Ank	AATTATGA	1.06995
Ank-RD	Ank	AATTATGA	1.06995
Ank-RE	Ank	AATTATGA	1.06995
Ank2-RY	Ank2	AAAAATGG	1.43253
Ank2-RZ	Ank2	CAAAATGG	1.4105
Ank2-RV	Ank2	CAAAATGG	1.4105
Ank2-RW	Ank2	CAAAATGG	1.4105
Ank2-RX	Ank2	AAAAATGG	1.43253
Ank2-RJ	Ank2	AAAAATGG	1.43253
Ank2-RN	Ank2	AAAAATGG	1.43253
Ank2-RS	Ank2	AAAAATGG	1.43253
Ank2-RR	Ank2	CAAAATGG	1.4105
Ank2-RF	Ank2	AAAAATGG	1.43253
Ank2-RL	Ank2	AAAAATGG	1.43253
Ank2-RG	Ank2	AAAAATGG	1.43253
Ank2-RM	Ank2	AAAAATGG	1.43253
Ank2-RK	Ank2	CAAAATGG	1.4105
Ank2-RQ	Ank2	GCAAATGG	0.95049
Ank2-RT	Ank2	AAAAATGG	1.43253
Ank2-RE	Ank2	CAAAATGG	1.4105
Ank2-RP	Ank2	GCAAATGG	0.95049
Ank2-RU	Ank2	AAAAATGG	1.43253
Ank2-RAA	Ank2	AAAAATGG	1.43253
Anp-RA	Anp	AGTTATGA	1.00253
Ant2-RA	Ant2	TAACATGG	1.32279
Ant2-RB	Ant2	TAACATGG	1.32279
Ant2-RC	Ant2	TAACATGG	1.32279
antdh-RA	antdh	AATCATGG	1.29342
Antp-RH	Antp	CACGATGA	1.17
Antp-RM	Antp	CACGATGA	1.17
Antp-RD	Antp	CACGATGA	1.17
Antp-RG	Antp	CACGATGA	1.17
Antp-RE	Antp	CACGATGA	1.17
Antp-RN	Antp	CACGATGA	1.17
Antp-RL	Antp	CACGATGA	1.17
Antp-RF	Antp	CACGATGA	1.17
Antp-RI	Antp	CACGATGA	1.17
Antp-RJ	Antp	CACGATGA	1.17
Antp-RK	Antp	CACGATGA	1.17
AnxB10-RA	AnxB10	CATAATGG	1.30427
AnxB10-RB	AnxB10	CATAATGG	1.30427
AnxB11-RA	AnxB11	CAAAATGT	1.26802
AnxB11-RB	AnxB11	CAAAATGT	1.26802
AnxB11-RC	AnxB11	CAAAATGT	1.26802
AnxB11-RD	AnxB11	GGCCATGA	0.955236
AnxB11-RE	AnxB11	CAAAATGT	1.26802
AnxB11-RF	AnxB11	CAAAATGT	1.26802
AnxB11-RG	AnxB11	CAAAATGT	1.26802
AnxB9-RD	AnxB9	CAAAATGA	1.26558
AnxB9-RA	AnxB9	CAAAATGA	1.26558
AnxB9-RB	AnxB9	CAAAATGA	1.26558
AnxB9-RC	AnxB9	CAAAATGA	1.26558
AnxB9-RE	AnxB9	CAAAATGA	1.26558
AnxB9-RF	AnxB9	CAAAATGA	1.26558
aop-RB	aop	CTGCATGT	0.649406
aop-RA	aop	CTGCATGT	0.649406
aop-RC	aop	CTGCATGT	0.649406
aop-RD	aop	CTGCATGT	0.649406
aop-RE	aop	CTGCATGT	0.649406
aos-RA	aos	AATCATGC	0.994109
Aos1-RA	Aos1	AATAATGG	1.32768
ap-RA	ap	GCACATGG	0.886103
ap-RB	ap	GGTCATGC	0.71557
ap-RC	ap	GCACATGG	0.886103
ap-RE	ap	GGTCATGC	0.71557
AP-1-2beta-RA	AP-1-2beta	CACGATGA	1.17
AP-1gamma-RB	AP-1gamma	CACCATGT	1.17782
AP-1gamma-RA	AP-1gamma	CACAATGA	1.21502
AP-1gamma-RD	AP-1gamma	CACCATGT	1.17782
AP-1gamma-RC	AP-1gamma	CACAATGA	1.21502
AP-1gamma-RE	AP-1gamma	CACAATGA	1.21502
AP-1gamma-RG	AP-1gamma	CACAATGA	1.21502
AP-1gamma-RH	AP-1gamma	CACAATGA	1.21502
AP-1gamma-RF	AP-1gamma	CACAATGA	1.21502
AP-1gamma-RI	AP-1gamma	CACAATGA	1.21502
AP-1mu-RA	AP-1mu	AGACATGT	1.18962
AP-1sigma-RA	AP-1sigma	ATAAATGA	0.87396
AP-1sigma-RB	AP-1sigma	ATAAATGA	0.87396
AP-1sigma-RC	AP-1sigma	ATAAATGA	0.87396
AP-1sigma-RD	AP-1sigma	ATAAATGA	0.87396
AP-2alpha-RA	AP-2alpha	TACCATGG	1.26826
AP-2alpha-RB	AP-2alpha	CGACATGG	1.31729
AP-2mu-RA	AP-2mu	CAAGATGA	1.22147
AP-2mu-RB	AP-2mu	CAAGATGA	1.22147
AP-2mu-RC	AP-2mu	CAAGATGA	1.22147
AP-2sigma-RA	AP-2sigma	AAAAATGA	1.29078
Apc-RA	Apc	GGCCATGT	0.964847
Apc-RB	Apc	GGCCATGT	0.964847
APC10-RA	APC10	TGCAATGG	1.24434
Apc2-RA	Apc2	AGTAATGA	1.11452
APC4-RA	APC4	AAAGATGG	1.40156
APC4-RC	APC4	AAAGATGG	1.40156
APC7-RA	APC7	CTGTATGG	0.783116
APC7-RB	APC7	ACTAATGA	0.835964
ApepP-RA	ApepP	CACAATGA	1.21502
ApepP-RB	ApepP	CACAATGA	1.21502
Apf-RA	Apf	CAACATGG	1.38084
aph-1-RA	aph-1	CAAGATGA	1.22147
aph-1-RB	aph-1	CAAGATGA	1.22147
Aph-4-RA	Aph-4	AGAAATGC	1.0978
Aph-4-RB	Aph-4	CGGCATGG	1.22783
aPKC-RJ	aPKC	CAAAATGG	1.4105
aPKC-RK	aPKC	TGACATGT	1.09363
aPKC-RL	aPKC	CCCGATGG	1.00534
aPKC-RM	aPKC	CCCGATGG	1.00534
aPKC-RB	aPKC	AAAAATGA	1.29078
aPKC-RC	aPKC	GCAAATGC	0.602607
aPKC-RD	aPKC	GCAAATGC	0.602607
aPKC-RE	aPKC	AAAAATGA	1.29078
aPKC-RF	aPKC	CCCGATGG	1.00534
aPKC-RA	aPKC	GCAAATGC	0.602607
aPKC-RG	aPKC	CAAAATGG	1.4105
aPKC-RI	aPKC	AAAAATGA	1.29078
Aplip1-RA	Aplip1	CGACATGG	1.31729
Aplip1-RB	Aplip1	CGACATGG	1.31729
Apoltp-RC	Apoltp	CACAATGG	1.35666
app-RT	app	CCCGATGA	0.8216
app-RH	app	CCCGATGA	0.8216
app-RI	app	CCCGATGA	0.8216
app-RJ	app	CCCGATGA	0.8216
app-RK	app	CCCGATGA	0.8216
app-RL	app	CCCGATGA	0.8216
app-RM	app	CCCGATGA	0.8216
app-RO	app	CCCGATGA	0.8216
app-RR	app	CCCGATGA	0.8216
app-RS	app	ATTGATGA	0.668714
APP-BP1-RB	APP-BP1	TGAAATGT	1.14235
APP-BP1-RA	APP-BP1	TGAAATGT	1.14235
Appl-RA	Appl	AACAATGT	1.24248
Appl-RB	Appl	AACAATGT	1.24248
Appl-RC	Appl	AACAATGT	1.24248
Appl-RD	Appl	AACAATGT	1.24248
Appl-RE	Appl	AACAATGT	1.24248
Appl-RF	Appl	AACAATGT	1.24248
Aprt-RA	Aprt	AAAAATGA	1.29078
Aps-RA	Aps	AAAAATGG	1.43253
Aps-RB	Aps	AAACATGG	1.40447
Aps-RC	Aps	AAACATGG	1.40447
apt-RB	apt	TTTAATGA	0.628481
apt-RD	apt	CAAAATGG	1.4105
apt-RE	apt	TTTTATGA	0.466698
apt-RC	apt	TTTTATGG	0.695509
apt-RA	apt	CAAAATGG	1.4105
apt-RF	apt	TTGTATGC	0.292714
AQP-RA	AQP	TGACATGT	1.09363
AQP-RB	AQP	AGACATGT	1.18962
ara-RA	ara	CGAAATGG	1.35035
ara-RB	ara	CGAAATGG	1.35035
aralar1-RA	aralar1	AGGAATGC	0.996999
aralar1-RD	aralar1	AGGAATGC	0.996999
aralar1-RC	aralar1	GATAATGC	0.859546
aralar1-RB	aralar1	GAATATGC	0.854246
aralar1-RF	aralar1	AGGAATGC	0.996999
aralar1-RE	aralar1	GATAATGC	0.859546
Arc1-RA	Arc1	GAAAATGG	1.29092
Arc2-RA	Arc2	CAAAATGA	1.26558
Arc42-RA	Arc42	AAACATGC	1.1142
aret-RB	aret	TAAGATGC	1.00892
aret-RA	aret	AAATATGT	1.19504
aret-RD	aret	GGGTATGC	0.641283
aret-RE	aret	AAATATGT	1.19504
aret-RF	aret	AAATATGT	1.19504
aret-RG	aret	TAAGATGC	1.00892
aret-RH	aret	TGGTATGA	0.902622
aret-RI	aret	TGGTATGA	0.902622
aret-RJ	aret	TGGTATGA	0.902622
aret-RK	aret	TGGTATGA	0.902622
Arf102F-RA	Arf102F	AAACATGG	1.40447
Arf102F-RB	Arf102F	AAACATGG	1.40447
Arf51F-RD	Arf51F	CACCATGG	1.32541
Arf51F-RB	Arf51F	CACCATGG	1.32541
Arf51F-RC	Arf51F	CACCATGG	1.32541
Arf51F-RA	Arf51F	CACCATGG	1.32541
Arf51F-RE	Arf51F	CACCATGG	1.32541
Arf79F-RA	Arf79F	AGCCATGG	1.28868
Arf79F-RB	Arf79F	AGCCATGG	1.28868
Arf79F-RE	Arf79F	AGCCATGG	1.28868
Arf79F-RC	Arf79F	AGCCATGG	1.28868
Arf79F-RF	Arf79F	AGCCATGG	1.28868
Arf79F-RH	Arf79F	AGCCATGG	1.28868
Arf79F-RI	Arf79F	AGCCATGG	1.28868
Arf79F-RJ	Arf79F	AGCCATGG	1.28868
ArfGAP1-RA	ArfGAP1	TGCCATGG	1.20576
ArfGAP1-RB	ArfGAP1	TGCCATGG	1.20576
ArfGAP3-RA	ArfGAP3	CGACATGG	1.31729
ArfGAP3-RB	ArfGAP3	CGACATGG	1.31729
ArfGAP3-RC	ArfGAP3	CGACATGG	1.31729
ArfGAP3-RH	ArfGAP3	CGACATGG	1.31729
ArfGAP3-RE	ArfGAP3	CGACATGG	1.31729
ArfGAP3-RF	ArfGAP3	CGACATGG	1.31729
ArfGAP3-RG	ArfGAP3	CGACATGG	1.31729
Arfip-RA	Arfip	AGCTATGA	1.07767
arg-RA	arg	CAAAATGT	1.26802
Argk-RA	Argk	CAAAATGT	1.26802
Argk-RB	Argk	CAAGATGC	1.08164
Argk-RD	Argk	CACCATGG	1.32541
Argk-RC	Argk	CGAAATGG	1.35035
Argk-RE	Argk	CAAAATGT	1.26802
Argk-RG	Argk	CACCATGG	1.32541
ari-1-RA	ari-1	AAAAATGG	1.43253
ari-1-RB	ari-1	AAAAATGG	1.43253
ari-1-RC	ari-1	AAAAATGG	1.43253
ari-1-RD	ari-1	AAAAATGG	1.43253
ari-1-RE	ari-1	AAAAATGG	1.43253
ari-1-RF	ari-1	AAAAATGG	1.43253
ari-2-RA	ari-2	CGGAATGG	1.26781
Ark-RB	Ark	GAATATGG	1.18864
Ark-RA	Ark	GAATATGG	1.18864
Arl1-RA	Arl1	AATCATGG	1.29342
Arl2-RA	Arl2	TGTCATGG	1.13977
arm-RC	arm	CAAGATGA	1.22147
arm-RA	arm	CAAGATGA	1.22147
arm-RD	arm	CAAGATGA	1.22147
arm-RB	arm	CAAGATGA	1.22147
arm-RE	arm	CAAGATGA	1.22147
arm-RF	arm	CAAGATGA	1.22147
armi-RB	armi	AAAAATGT	1.29268
armi-RC	armi	ACTAATGG	1.01588
armi-RD	armi	AAAAATGT	1.29268
Arp1-RA	Arp1	CAAAATGG	1.4105
Arp10-RA	Arp10	CAAGATGC	1.08164
Arp2-RA	Arp2	AAGCATGG	1.32102
Arp2-RB	Arp2	AAGCATGG	1.32102
Arp2-RC	Arp2	AAGCATGG	1.32102
Arp3-RA	Arp3	GACCATGG	1.19813
Arp3-RB	Arp3	GACCATGG	1.19813
Arp5-RA	Arp5	TGTAATGG	1.18417
Arp5-RB	Arp5	TGTAATGG	1.18417
Arp53D-RB	Arp53D	CAACATGT	1.22846
Arp6-RA	Arp6	AAGGATGG	1.31778
Arp8-RA	Arp8	AACGATGC	1.06539
Arpc1-RB	Arpc1	CACGATGG	1.32245
Arpc1-RA	Arpc1	CACGATGG	1.32245
Arpc2-RA	Arpc2	CGCCATGA	1.10907
Arpc3A-RC	Arpc3A	CAACATGC	1.08541
Arpc3A-RE	Arpc3A	CAACATGC	1.08541
Arpc3B-RA	Arpc3B	TGAAATGC	1.00193
Arpc3B-RB	Arpc3B	GAATATGG	1.18864
Arpc3B-RC	Arpc3B	GAATATGG	1.18864
Arpc4-RA	Arpc4	CACAATGG	1.35666
Arpc5-RA	Arpc5	AAACATGG	1.40447
Arpc5-RB	Arpc5	AAACATGG	1.40447
arr-RA	arr	TAAGATGG	1.31958
Arr1-RA	Arr1	CAAAATGG	1.4105
Arr1-RB	Arr1	CAAAATGG	1.4105
Arr1-RC	Arr1	GCATATGC	0.434863
Arr2-RA	Arr2	CACAATGG	1.35666
Ars2-RD	Ars2	CCAAATGG	1.10196
Ars2-RC	Ars2	CCAAATGG	1.10196
Ars2-RA	Ars2	CCAAATGG	1.10196
Ars2-RE	Ars2	CCAAATGG	1.10196
Ars2-RF	Ars2	CCAAATGG	1.10196
Ars2-RG	Ars2	CCAAATGG	1.10196
Art1-RA	Art1	GAAAATGG	1.29092
Art2-RA	Art2	GAAAATGT	1.13158
Art3-RA	Art3	TAGCATGA	1.04671
Art3-RB	Art3	GCCAATGG	0.911927
Art4-RA	Art4	CAACATGT	1.22846
Art4-RB	Art4	CAACATGT	1.22846
Art6-RA	Art6	GAAAATGT	1.13158
Art7-RB	Art7	CAGCATGT	1.1291
Art8-RA	Art8	AATCATGG	1.29342
Art9-RA	Art9	AATCATGG	1.29342
aru-RA	aru	ATCAATGT	0.850939
aru-RD	aru	CACCATGG	1.32541
aru-RC	aru	CACCATGG	1.32541
arx-RA	arx	CGATATGG	1.25943
ARY-RC	ARY	AGTAATGA	1.11452
ARY-RD	ARY	AGTAATGA	1.11452
Asap1-RB	Asap1	CAAAATGC	1.13366
Asap1-RC	Asap1	CAAAATGC	1.13366
Asap1-RD	Asap1	CAAAATGC	1.13366
Asator-RD	Asator	ACTGATGT	0.774854
Asator-RE	Asator	ACTGATGT	0.774854
Asator-RF	Asator	CAAGATGA	1.22147
Asator-RG	Asator	ACTGATGT	0.774854
Asator-RH	Asator	CAAGATGA	1.22147
Asator-RI	Asator	CATCATGC	0.96351
Asator-RJ	Asator	CATCATGC	0.96351
Asator-RK	Asator	CAAGATGA	1.22147
ase-RA	ase	AATTATGG	1.23565
asf1-RA	asf1	AGTCATGG	1.23025
asf1-RB	asf1	AGTCATGG	1.23025
ash1-RB	ash1	AAATATGA	1.19086
ash1-RC	ash1	AAATATGA	1.19086
ash2-RB	ash2	CGCGATGG	1.26175
ash2-RC	ash2	TGCAATGG	1.24434
ash2-RE	ash2	CTGCATGG	0.850283
asl-RA	asl	GAATATGA	1.00421
asp-RA	asp	TGCAATGA	1.091
asparagine-synthetase-RA	asparagine-synthetase	AGAAATGT	1.23083
Asph-RB	Asph	CAAAATGT	1.26802
Asph-RA	Asph	CAAAATGT	1.26802
Asph-RG	Asph	CAAAATGT	1.26802
Asph-RK	Asph	CAAAATGT	1.26802
Asph-RH	Asph	CAAAATGT	1.26802
Asph-RI	Asph	CAAAATGT	1.26802
Asph-RJ	Asph	CAAAATGT	1.26802
Asph-RL	Asph	CAAAATGT	1.26802
ASPP-RA	ASPP	TGGTATGA	0.902622
ASPP-RB	ASPP	GAAAATGT	1.13158
ASPP-RC	ASPP	TGGTATGA	0.902622
asrij-RA	asrij	CAGCATGG	1.29494
asrij-RB	asrij	CAGCATGG	1.29494
ast-RA	ast	GAAAATGG	1.29092
AstA-RA	AstA	CACAATGA	1.21502
AstA-R1-RB	AstA-R1	CAAGATGG	1.37785
AstA-R1-RD	AstA-R1	CAAGATGG	1.37785
AstA-R2-RA	AstA-R2	AAACATGG	1.40447
AstA-R2-RB	AstA-R2	AAACATGG	1.40447
AstA-R2-RC	AstA-R2	AAACATGG	1.40447
AstC-RA	AstC	AAAAATGA	1.29078
AstC-RB	AstC	AAAAATGA	1.29078
AstC-R1-RA	AstC-R1	AAATATGT	1.19504
AstC-R2-RB	AstC-R2	CGAAATGG	1.35035
AstC-R2-RD	AstC-R2	CGAAATGG	1.35035
AstC-R2-RE	AstC-R2	CGAAATGG	1.35035
AstCC-RB	AstCC	AAGAATGC	1.06288
AstCC-RC	AstCC	AAGAATGC	1.06288
asun-RA	asun	CACCATGT	1.17782
Asx-RA	Asx	AACAATGA	1.23967
Asx-RB	Asx	AACAATGA	1.23967
Asx-RC	Asx	AACAATGA	1.23967
Asx-RD	Asx	AACAATGA	1.23967
Atac1-RA	Atac1	TGTAATGG	1.18417
Atac2-RA	Atac2	GTAAATGA	0.655403
Atac3-RD	Atac3	TAAAATGC	1.06717
Atac3-RE	Atac3	TAAAATGC	1.06717
Atac3-RB	Atac3	TAAAATGC	1.06717
Atac3-RC	Atac3	TAAAATGC	1.06717
ATbp-RB	ATbp	CGCCATGG	1.26481
Ate1-RA	Ate1	AATAATGA	1.178
Ate1-RB	Ate1	AATAATGA	1.178
Ate1-RC	Ate1	AATAATGA	1.178
Ate1-RD	Ate1	AATAATGA	1.178
Atet-RA	Atet	CGTCATGA	1.03506
Atet-RB	Atet	CGTCATGA	1.03506
Atet-RC	Atet	AATTATGG	1.23565
Atet-RD	Atet	CGTCATGA	1.03506
Atf-2-RA	Atf-2	TGACATGG	1.25714
Atf3-RA	Atf3	GACCATGT	1.03273
Atf3-RB	Atf3	GACCATGT	1.03273
Atf6-RC	Atf6	AGCTATGG	1.23401
Atf6-RA	Atf6	ACAAATGA	0.958184
Atf6-RB	Atf6	ACAAATGA	0.958184
Atg1-RA	Atg1	TGCAATGA	1.091
Atg1-RB	Atg1	TGCAATGA	1.091
Atg101-RA	Atg101	CGCAATGA	1.15413
Atg12-RB	Atg12	ATAAATGG	1.05087
Atg13-RA	Atg13	AGAAATGT	1.23083
Atg14-RA	Atg14	TGTAATGG	1.18417
Atg16-RC	Atg16	AAACATGT	1.25508
Atg16-RA	Atg16	ACTTATGC	0.55444
Atg16-RB	Atg16	CAATATGA	1.16272
Atg16-RF	Atg16	AAACATGT	1.25508
Atg17-RB	Atg17	CTCCATGA	0.739064
Atg17-RC	Atg17	CTCCATGA	0.739064
Atg18-RA	Atg18	AACCATGA	1.20002
Atg18-RB	Atg18	AACCATGA	1.20002
Atg18-RC	Atg18	AACCATGA	1.20002
Atg18-RD	Atg18	AACCATGA	1.20002
Atg18-RE	Atg18	AACCATGA	1.20002
Atg18-RF	Atg18	AACCATGA	1.20002
Atg2-RA	Atg2	CGCGATGT	1.11129
Atg2-RB	Atg2	CGCGATGT	1.11129
Atg4-RA	Atg4	GTAGATGC	0.402279
Atg4-RB	Atg4	GTAGATGC	0.402279
Atg5-RA	Atg5	GAACATGG	1.25148
Atg6-RA	Atg6	GACAATGA	1.07827
Atg7-RB	Atg7	AAACATGA	1.25223
Atg7-RA	Atg7	AAACATGA	1.25223
Atg8a-RA	Atg8a	AATCATGA	1.13225
Atg8b-RA	Atg8b	CCAGATGG	1.048
Atg9-RA	Atg9	GGCGATGT	0.960779
Atg9-RB	Atg9	GGCGATGT	0.960779
atilla-RB	atilla	AAATATGC	1.0529
atilla-RC	atilla	AAATATGC	1.0529
atl-RA	atl	CATAATGG	1.30427
atl-RB	atl	CATAATGG	1.30427
atms-RA	atms	CACAATGC	1.08949
atms-RB	atms	CACAATGC	1.08949
ato-RA	ato	CAACATGT	1.22846
Atox1-RA	Atox1	CAGGATGA	1.1191
Atox1-RB	Atox1	CAGGATGA	1.1191
ATP7-RB	ATP7	GAGGATGC	0.786718
ATP7-RC	ATP7	GAGGATGC	0.786718
Atpalpha-RB	Atpalpha	CAAGATGC	1.08164
Atpalpha-RC	Atpalpha	CAAGATGC	1.08164
Atpalpha-RE	Atpalpha	CAAGATGC	1.08164
Atpalpha-RF	Atpalpha	CAAGATGC	1.08164
Atpalpha-RG	Atpalpha	CAAGATGC	1.08164
Atpalpha-RH	Atpalpha	CAAGATGC	1.08164
Atpalpha-RA	Atpalpha	TAACATGG	1.32279
Atpalpha-RD	Atpalpha	CAAGATGC	1.08164
Atpalpha-RI	Atpalpha	CAAGATGC	1.08164
Atpalpha-RJ	Atpalpha	CAAGATGC	1.08164
Atpalpha-RK	Atpalpha	CAAGATGC	1.08164
ATPCL-RG	ATPCL	CATCATGT	1.10937
ATPCL-RD	ATPCL	CATCATGT	1.10937
ATPCL-RE	ATPCL	CATCATGT	1.10937
ATPCL-RF	ATPCL	CATCATGT	1.10937
ATPsyn-b-RA	ATPsyn-b	GAAAATGT	1.13158
ATPsyn-beta-RA	ATPsyn-beta	AAAAATGT	1.29268
ATPsyn-beta-RB	ATPsyn-beta	AAAAATGT	1.29268
ATPsyn-beta-RC	ATPsyn-beta	AAAAATGT	1.29268
ATPsyn-Cf6-RA	ATPsyn-Cf6	TAAGATGC	1.00892
ATPsyn-Cf6-RC	ATPsyn-Cf6	TAAGATGC	1.00892
ATPsyn-Cf6-RB	ATPsyn-Cf6	AATTATGC	0.931896
ATPsyn-d-RB	ATPsyn-d	CAGAATGG	1.33114
ATPsyn-d-RA	ATPsyn-d	CAGAATGG	1.33114
ATPsyn-gamma-RA	ATPsyn-gamma	AAGGATGA	1.14954
ATPsyn-gamma-RB	ATPsyn-gamma	CAGGATGA	1.1191
ATPsyn-gamma-RC	ATPsyn-gamma	CAGGATGA	1.1191
att-ORFA-RA	att-ORFA	TGCGATGA	1.03672
att-ORFA-RB	att-ORFA	CAGCCTGA	#N/A
att-ORFA-RC	att-ORFA	TGCGATGA	1.03672
att-ORFA-RD	att-ORFA	TGCGATGA	1.03672
att-ORFA-RE	att-ORFA	CAGCCTGA	#N/A
att-ORFA-RF	att-ORFA	TGCGATGA	1.03672
att-ORFB-RA	att-ORFB	TCCTATGT	0.691936
AttA-RA	AttA	CAACATGC	1.08541
AttB-RA	AttB	CAACATGC	1.08541
AttB-RB	AttB	CAACATGC	1.08541
AttC-RB	AttC	CAAGATGA	1.22147
AttD-RA	AttD	TAAGATGG	1.31958
Atu-RA	Atu	CATTATGG	1.20968
Atx-1-RB	Atx-1	CGACATGC	1.01847
Atx2-RB	Atx2	TATTATGA	0.964273
Atx2-RC	Atx2	TTTCATGC	0.389533
Atx2-RA	Atx2	TTTCATGC	0.389533
Atx2-RD	Atx2	TTTCATGC	0.389533
aub-RA	aub	AATTATGA	1.06995
aub-RC	aub	GCAAATGC	0.602607
aur-RA	aur	CGTCATGT	1.04273
aust-RA	aust	AAATATGC	1.0529
aust-RB	aust	AAATATGC	1.0529
Aut1-RA	Aut1	CGAAATGC	1.07049
aux-RA	aux	CAAAATGG	1.4105
aux-RB	aux	CAAAATGG	1.4105
aux-RC	aux	CAAAATGG	1.4105
aux-RD	aux	CAAAATGG	1.4105
ave-RA	ave	TGAAATGG	1.29464
Aven-RA	Aven	CAAAATGT	1.26802
awd-RB	awd	GACAATGG	1.23872
awd-RC	awd	CCTGATGC	0.579044
Awh-RA	Awh	TAAAATGA	1.20309
Awh-RB	Awh	TAAAATGA	1.20309
Awh-RC	Awh	TAAAATGA	1.20309
Awh-RD	Awh	TAAAATGA	1.20309
Axn-RA	Axn	TGGCATGA	0.972228
Axn-RC	Axn	TGGCATGA	0.972228
Axn-RB	Axn	TGGCATGA	0.972228
Axn-RD	Axn	TGGCATGA	0.972228
Axn-RE	Axn	TGGCATGA	0.972228
Axn-RF	Axn	TGGCATGA	0.972228
Axn-RG	Axn	TGGCATGA	0.972228
axo-RF	axo	CAAAATGG	1.4105
axo-RG	axo	CAAAATGG	1.4105
axo-RH	axo	CAAAATGG	1.4105
axo-RI	axo	CAAAATGG	1.4105
axo-RB	axo	CAAAATGG	1.4105
axo-RC	axo	CAAAATGG	1.4105
axo-RD	axo	CAAAATGG	1.4105
Axs-RA	Axs	AACGATGT	1.20053
Axud1-RB	Axud1	TAGCATGT	1.05481
Axud1-RA	Axud1	TAGCATGT	1.05481
Axud1-RC	Axud1	TAGCATGT	1.05481
Axud1-RD	Axud1	TAGCATGT	1.05481
az2-RA	az2	AATCATGG	1.29342
b-RA	b	TAAAATGC	1.06717
b-RB	b	TAAAATGC	1.06717
b-RC	b	CAAAATGT	1.26802
B-H1-RA	B-H1	TCCTATGA	0.675738
B-H1-RB	B-H1	TCCTATGA	0.675738
B-H2-RA	B-H2	ACACATGA	0.895871
B-H2-RB	B-H2	AAATATGG	1.34751
B4-RA	B4	GATTATGA	0.869244
B4-RB	B4	GATTATGA	0.869244
B4-RC	B4	GATTATGA	0.869244
B52-RA	B52	TATCATGG	1.2058
B52-RB	B52	TATCATGG	1.2058
B52-RF	B52	TATCATGG	1.2058
B52-RD	B52	TATCATGG	1.2058
B52-RC	B52	TATCATGG	1.2058
B52-RI	B52	TATCATGG	1.2058
B52-RK	B52	TATCATGG	1.2058
B52-RM	B52	TATCATGG	1.2058
B52-RN	B52	TATCATGG	1.2058
B52-RO	B52	TATCATGG	1.2058
b6-RA	b6	CGAAATGG	1.35035
bab1-RB	bab1	CAAAATGG	1.4105
bab1-RC	bab1	CAAAATGG	1.4105
bab1-RD	bab1	CAAAATGG	1.4105
bab1-RE	bab1	CAAAATGG	1.4105
bab2-RA	bab2	CACCATGG	1.32541
bab2-RB	bab2	CACCATGG	1.32541
babo-RB	babo	CAACATGT	1.22846
babo-RA	babo	CAACATGT	1.22846
babo-RC	babo	CAACATGT	1.22846
babos-RA	babos	CATTATGA	1.03997
babos-RB	babos	CATTATGA	1.03997
Bacc-RB	Bacc	AAATATGT	1.19504
Bacc-RA	Bacc	AAATATGT	1.19504
Bacc-RC	Bacc	AAATATGT	1.19504
Bacc-RD	Bacc	AAATATGT	1.19504
Bace-RA	Bace	GAGAATGT	1.02429
Bace-RB	Bace	GAGAATGT	1.02429
baf-RA	baf	AAACATGT	1.25508
baf-RB	baf	AAACATGT	1.25508
bai-RA	bai	AGCTATGG	1.23401
Baldspot-RA	Baldspot	CAAAATGA	1.26558
Baldspot-RB	Baldspot	CAAAATGA	1.26558
ball-RA	ball	GAGAATGC	0.866492
ball-RB	ball	GAGAATGC	0.866492
bam-RA	bam	AATAATGC	1.04736
bap-RA	bap	AAAAATGC	1.16024
Bap170-RA	Bap170	AATCATGA	1.13225
Bap55-RA	Bap55	CAATATGA	1.16272
Bap60-RA	Bap60	AAAGATGT	1.25174
barc-RC	barc	CAAAATGA	1.26558
barc-RA	barc	CAAAATGA	1.26558
barr-RA	barr	AAAGATGA	1.24882
barr-RB	barr	AAGGATGA	1.14954
barr-RC	barr	AAGGATGA	1.14954
baz-RB	baz	GATCATGT	0.949238
baz-RA	baz	CGAAATGA	1.20171
baz-RC	baz	CGAAATGA	1.20171
baz-RD	baz	GATCATGT	0.949238
bbc-RA	bbc	GAAAATGG	1.29092
bbc-RB	bbc	GAAAATGG	1.29092
bbc-RC	bbc	GAAAATGG	1.29092
bbc-RE	bbc	GAAAATGG	1.29092
bbg-RC	bbg	TAAAATGG	1.35666
bbg-RE	bbg	CAACATGT	1.22846
bbg-RF	bbg	CAAAATGG	1.4105
bbg-RG	bbg	CAAAATGG	1.4105
bbg-RH	bbg	CAAAATGG	1.4105
bbg-RJ	bbg	CAAAATGG	1.4105
bbg-RI	bbg	CAAAATGC	1.13366
bbg-RK	bbg	TAAAATGG	1.35666
BBS1-RA	BBS1	TGCCATGG	1.20576
BBS4-RA	BBS4	ATCCATGT	0.786345
BBS4-RB	BBS4	ATCCATGT	0.786345
BBS8-RA	BBS8	ATCGATGG	0.95438
bbx-RB	bbx	GAACATGA	1.07244
bbx-RC	bbx	GAACATGA	1.07244
bbx-RD	bbx	GAACATGA	1.07244
bbx-RE	bbx	GAACATGA	1.07244
bc10-RA	bc10	CAGAATGT	1.17687
BCAS2-RA	BCAS2	AATAATGG	1.32768
bcd-RA	bcd	GAAAATGG	1.29092
bcd-RD	bcd	GAAAATGG	1.29092
bcd-RE	bcd	CCAGATGC	0.712269
bcd-RF	bcd	CCAGATGC	0.712269
bcd-RG	bcd	GAAAATGG	1.29092
bchs-RA	bchs	AAAGATGA	1.24882
BCL7-like-RA	BCL7-like	AGACATGT	1.18962
bcn92-RA	bcn92	CAGGATGT	1.12525
bdg-RA	bdg	CAAGATGA	1.22147
bdg-RB	bdg	CAAGATGA	1.22147
bdg-RC	bdg	CAAGATGA	1.22147
bdg-RD	bdg	CAAGATGA	1.22147
be-RB	be	CAGAATGA	1.17226
be-RC	be	CAGAATGA	1.17226
be-RF	be	CAGAATGA	1.17226
BEAF-32-RA	BEAF-32	CACGATGC	1.03732
BEAF-32-RB	BEAF-32	AAAAATGC	1.16024
BEAF-32-RC	BEAF-32	AAAAATGC	1.16024
beag-RA	beag	CGCCATGT	1.11478
beat-Ia-RA	beat-Ia	CAACATGC	1.08541
beat-Ia-RB	beat-Ia	CAACATGC	1.08541
beat-Ib-RA	beat-Ib	TAAAATGC	1.06717
beat-Ib-RB	beat-Ib	TAAAATGC	1.06717
beat-Ic-RA	beat-Ic	TTCAATGG	0.915026
beat-Ic-RB	beat-Ic	TTCAATGG	0.915026
beat-Ic-RC	beat-Ic	TTCAATGG	0.915026
beat-IIa-RA	beat-IIa	CGAAATGC	1.07049
beat-IIa-RB	beat-IIa	CGAAATGC	1.07049
beat-IIb-RA	beat-IIb	GACAATGT	1.08474
beat-IIb-RC	beat-IIb	GACAATGT	1.08474
beat-IIIa-RD	beat-IIIa	CAAGATGT	1.22503
beat-IIIa-RE	beat-IIIa	CAAGATGT	1.22503
beat-IIIb-RC	beat-IIIb	AAGCATGG	1.32102
beat-IIIb-RD	beat-IIIb	AAGCATGG	1.32102
beat-IIIc-RA	beat-IIIc	CAACATGT	1.22846
beat-IIIc-RB	beat-IIIc	CAACATGT	1.22846
beat-IV-RA	beat-IV	AAACATGA	1.25223
beat-IV-RB	beat-IV	AAACATGA	1.25223
beat-Va-RB	beat-Va	AAAAATGG	1.43253
beat-Va-RA	beat-Va	AAAAATGG	1.43253
beat-Va-RC	beat-Va	AAAAATGG	1.43253
beat-Vb-RA	beat-Vb	CACAATGG	1.35666
beat-Vb-RB	beat-Vb	CACAATGG	1.35666
beat-Vc-RA	beat-Vc	TGGAATGG	1.20611
beat-VI-RA	beat-VI	AGACATGG	1.34166
beat-VI-RB	beat-VI	AGACATGG	1.34166
beat-VII-RD	beat-VII	AAATATGA	1.19086
beg-RA	beg	AAAAATGT	1.29268
bel-RA	bel	TAATATGA	1.09222
bel-RB	bel	TAATATGA	1.09222
Bem46-RA	Bem46	GAACATGA	1.07244
ben-RA	ben	AACGATGT	1.20053
ben-RC	ben	AACGATGT	1.20053
ben-RB	ben	AACGATGT	1.20053
ben-RD	ben	AACGATGT	1.20053
ben-RE	ben	AACGATGT	1.20053
Best1-RA	Best1	AACAATGA	1.23967
Best1-RB	Best1	AACAATGA	1.23967
Best1-RC	Best1	AACAATGA	1.23967
Best1-RD	Best1	AACAATGA	1.23967
Best2-RA	Best2	GACAATGA	1.07827
Best3-RA	Best3	GAGTATGA	0.877351
Best4-RB	Best4	CGTCATGA	1.03506
Bet1-RA	Bet1	CAGTATGC	0.909382
Bet1-RB	Bet1	CAGTATGC	0.909382
Bet3-RA	Bet3	GAAAATGT	1.13158
Bet5-RA	Bet5	CAAGATGA	1.22147
beta-Spec-RA	beta-Spec	AGCCATGA	1.1364
beta-Spec-RB	beta-Spec	AGCCATGA	1.1364
beta-Spec-RC	beta-Spec	AGCCATGA	1.1364
beta'Cop-RA	beta'Cop	GAAGATGC	0.917918
beta3GalTII-RA	beta3GalTII	ATAAATGA	0.87396
beta4GalNAcTA-RA	beta4GalNAcTA	GACCATGT	1.03273
beta4GalNAcTB-RA	beta4GalNAcTB	AACAATGT	1.24248
beta4GalT7-RA	beta4GalT7	CCAAATGG	1.10196
betaCop-RA	betaCop	CACGATGA	1.17
betaggt-I-RA	betaggt-I	AGATATGG	1.28457
betaggt-I-RB	betaggt-I	AGATATGG	1.28457
betaggt-II-RA	betaggt-II	AGCGATGG	1.2857
betaNACtes1-RA	betaNACtes1	AACAATGG	1.37834
betaNACtes2-RA	betaNACtes2	AACAATGG	1.37834
betaNACtes3-RA	betaNACtes3	AACAATGG	1.37834
betaNACtes4-RA	betaNACtes4	AACAATGG	1.37834
betaNACtes6-RA	betaNACtes6	AACAATGG	1.37834
betaTry-RA	betaTry	CACCATGC	1.041
betaTub56D-RB	betaTub56D	CAAAATGA	1.26558
betaTub56D-RA	betaTub56D	AGTTATGT	1.01083
betaTub60D-RA	betaTub60D	CAAGATGA	1.22147
betaTub60D-RB	betaTub60D	CAAGATGA	1.22147
betaTub85D-RA	betaTub85D	CAAAATGC	1.13366
betaTub97EF-RB	betaTub97EF	CGAAATGA	1.20171
betaTub97EF-RC	betaTub97EF	CGAAATGA	1.20171
BG642163-RA	BG642163	CAAAATGT	1.26802
BG642312-RA	BG642312	GTTAATGC	0.370632
BG642312-RB	BG642312	GTTAATGC	0.370632
Bgb-RA	Bgb	TAAAATGA	1.20309
Bgb-RB	Bgb	TAAAATGA	1.20309
bgcn-RA	bgcn	AGAAATGA	1.22765
bgm-RA	bgm	CAACATGT	1.22846
bgm-RB	bgm	CAACATGT	1.22846
BHD-RA	BHD	AGCGATGA	1.13293
bi-RA	bi	TGTGATGA	0.955318
bi-RF	bi	TGTGATGA	0.955318
bi-RB	bi	TGTGATGA	0.955318
bi-RC	bi	TGTGATGA	0.955318
bi-RG	bi	TGTGATGA	0.955318
bi-RD	bi	TGTGATGA	0.955318
bi-RE	bi	TGTGATGA	0.955318
BI-1-RA	BI-1	TACAATGG	1.30355
BI-1-RB	BI-1	TACAATGG	1.30355
bib-RA	bib	CGACATGG	1.31729
bib-RB	bib	CGACATGG	1.31729
bic-RA	bic	CAAAATGA	1.26558
bic-RB	bic	ACAGATGA	0.891478
BicC-RB	BicC	CACAATGT	1.21835
BicC-RD	BicC	GATCATGA	0.938605
BicC-RA	BicC	CACAATGT	1.21835
BicD-RA	BicD	CATCATGT	1.10937
BicD-RC	BicD	CATCATGT	1.10937
BicD-RD	BicD	CATCATGT	1.10937
BicD-RB	BicD	CATCATGT	1.10937
bif-RB	bif	GATAATGG	1.17562
bif-RC	bif	GATAATGG	1.17562
bif-RD	bif	GATAATGG	1.17562
bif-RE	bif	GATAATGG	1.17562
bif-RF	bif	GATAATGG	1.17562
bigmax-RA	bigmax	GACGATGA	1.02062
Bili-RB	Bili	AAACATGG	1.40447
Bili-RC	Bili	AAACATGG	1.40447
Bili-RD	Bili	AAACATGG	1.40447
Bili-RE	Bili	AAACATGG	1.40447
Bili-RF	Bili	AAACATGG	1.40447
Bili-RG	Bili	AAACATGG	1.40447
bin-RA	bin	GAAAATGA	1.12584
Bin1-RA	Bin1	AGACATGG	1.34166
bin3-RC	bin3	AAATATGG	1.34751
bin3-RB	bin3	AAATATGG	1.34751
bin3-RA	bin3	AAATATGG	1.34751
bip1-RA	bip1	ACAGATGA	0.891478
bip1-RB	bip1	GGAGATGG	1.17938
bip2-RA	bip2	GAACATGA	1.07244
Bka-RA	Bka	TACAATGG	1.30355
bl-RB	bl	CGAAATGC	1.07049
bl-RA	bl	GAGAATGA	1.0156
bl-RC	bl	GAACATGA	1.07244
bl-RD	bl	TCCTATGA	0.675738
bl-RE	bl	GAGAATGA	1.0156
bl-RF	bl	GAGAATGA	1.0156
blanks-RA	blanks	AATAATGG	1.32768
Blimp-1-RA	Blimp-1	CGCCATGC	0.97733
Blimp-1-RB	Blimp-1	CGCCATGC	0.97733
Blimp-1-RC	Blimp-1	CGCCATGC	0.97733
Blimp-1-RD	Blimp-1	CGCCATGC	0.97733
Blimp-1-RE	Blimp-1	CGCCATGC	0.97733
Blm-RA	Blm	CGTGATGT	1.0389
blos1-RB	blos1	GAATATGT	1.01323
blos2-RA	blos2	GACTATGG	1.1382
blos3-RA	blos3	AATGATGG	1.29027
blos4-RA	blos4	AAATATGC	1.0529
blos4-RB	blos4	AAATATGC	1.0529
blot-RD	blot	ATCGATGA	0.768569
blot-RB	blot	ATCGATGA	0.768569
blot-RA	blot	AGAAATGA	1.22765
blot-RC	blot	ACAAATGC	0.822964
blot-RE	blot	ACAAATGC	0.822964
blow-RA	blow	AGCCATGA	1.1364
blow-RD	blow	AGCCATGA	1.1364
blow-RB	blow	GGGCATGA	0.872602
blp-RA	blp	CGTCATGG	1.20433
blue-RA	blue	AACCATGA	1.20002
blw-RA	blw	AAAAATGT	1.29268
BM-40-SPARC-RA	BM-40-SPARC	CGAGATGC	1.01458
BM-40-SPARC-RB	BM-40-SPARC	CGAGATGC	1.01458
Bmcp-RA	Bmcp	GGATATGG	1.12003
Bmcp-RB	Bmcp	GGATATGG	1.12003
bmm-RA	bmm	AAGCATGA	1.15338
bmm-RB	bmm	AAGCATGA	1.15338
bnb-RB	bnb	AAGAATGA	1.20011
bnb-RC	bnb	AAGAATGA	1.20011
bnb-RA	bnb	CAGAATGA	1.17226
bnb-RD	bnb	GAGAATGA	1.0156
bnk-RA	bnk	CAACATGA	1.22498
bnl-RA	bnl	TTTGATGC	0.38373
bnl-RC	bnl	TTTGATGC	0.38373
BobA-RA	BobA	CAAAATGT	1.26802
boca-RA	boca	CACCATGC	1.041
bocksbeutel-RA	bocksbeutel	AATAATGT	1.18223
bocksbeutel-RB	bocksbeutel	AATAATGT	1.18223
boi-RB	boi	CGCAATGG	1.29917
boi-RA	boi	ATCGATGA	0.768569
boi-RE	boi	CGCAATGG	1.29917
boi-RF	boi	CGCAATGG	1.29917
boi-RG	boi	CGCAATGG	1.29917
bol-RB	bol	AGAGATGC	1.04429
bol-RC	bol	AGAGATGC	1.04429
bol-RD	bol	AGAGATGC	1.04429
bol-RA	bol	AGAGATGC	1.04429
bol-RE	bol	AGAGATGC	1.04429
bol-RF	bol	AGAGATGC	1.04429
boly-RA	boly	AACAATGA	1.23967
bon-RA	bon	CAACATGG	1.38084
bon-RB	bon	CAACATGG	1.38084
bon-RC	bon	CAACATGG	1.38084
bon-RD	bon	CAACATGG	1.38084
bon-RE	bon	CAACATGG	1.38084
bon-RF	bon	CAACATGG	1.38084
bond-RB	bond	CAATATGA	1.16272
bond-RA	bond	CAATATGA	1.16272
bond-RC	bond	CAATATGA	1.16272
bonsai-RA	bonsai	ATTAATGA	0.750408
bor-RA	bor	GAAAATGT	1.13158
bor-RB	bor	GAAAATGT	1.13158
bora-RA	bora	AAAGATGT	1.25174
borr-RA	borr	CACGATGC	1.03732
borr-RB	borr	CACGATGC	1.03732
boss-RA	boss	AGAAATGA	1.22765
botv-RA	botv	TGCCATGC	0.904843
bou-RA	bou	AATCATGT	1.13772
bowl-RB	bowl	TATAATGC	0.948183
bowl-RC	bowl	TATAATGC	0.948183
bowl-RD	bowl	TATAATGC	0.948183
bowl-RA	bowl	TATAATGC	0.948183
bowl-RF	bowl	TATAATGC	0.948183
bowl-RG	bowl	TATAATGC	0.948183
bowl-RH	bowl	TATAATGC	0.948183
BoYb-RA	BoYb	AAAAATGA	1.29078
br-RC	br	CGAGATGG	1.31418
br-RE	br	CGAGATGG	1.31418
br-RB	br	CGAGATGG	1.31418
br-RA	br	CGAGATGG	1.31418
br-RG	br	CGAGATGG	1.31418
br-RH	br	CGAGATGG	1.31418
br-RI	br	CGAGATGG	1.31418
br-RJ	br	CGAGATGG	1.31418
br-RP	br	CGAGATGG	1.31418
br-RQ	br	CGAGATGG	1.31418
br-RL	br	CGAGATGG	1.31418
br-RM	br	CGAGATGG	1.31418
br-RN	br	CGAGATGG	1.31418
br-RO	br	CGAGATGG	1.31418
Br140-RA	Br140	GATCATGG	1.12863
brat-RA	brat	AAAGATGG	1.40156
brat-RB	brat	AAAGATGG	1.40156
brat-RC	brat	AAAGATGG	1.40156
brat-RE	brat	AAAGATGG	1.40156
Brca2-RA	Brca2	CGTGATGG	1.20097
Brd-RA	Brd	AAAAATGG	1.43253
Brd8-RA	Brd8	TAGAATGT	1.1089
Bre1-RA	Bre1	AAGGATGT	1.15491
Brf-RA	Brf	AATCATGT	1.13772
Brf-RB	Brf	AATCATGT	1.13772
brk-RA	brk	AATCATGG	1.29342
brm-RC	brm	CAATATGG	1.32311
brm-RD	brm	CAATATGG	1.32311
brm-RA	brm	CAATATGG	1.32311
brm-RB	brm	CAATATGG	1.32311
brm-RE	brm	CAATATGG	1.32311
brm-RF	brm	CAATATGG	1.32311
brn-RA	brn	CGCCATGC	0.97733
Bro-RA	Bro	AGACATGC	1.04808
brp-RI	brp	ACCTATGG	0.978832
brp-RJ	brp	GATTATGT	0.881575
brp-RK	brp	GATTATGT	0.881575
brp-RL	brp	GATTATGT	0.881575
brp-RD	brp	TGCAATGG	1.24434
brp-RE	brp	GGCAATGG	1.17723
brp-RG	brp	GATTATGT	0.881575
brp-RH	brp	AGCAATGG	1.32145
brp-RM	brp	GGCAATGG	1.17723
bru-RA	bru	GTAAATGC	0.508824
bru-2-RE	bru-2	ATAAATGA	0.87396
bru-2-RA	bru-2	ATAAATGA	0.87396
bru-2-RD	bru-2	ATAAATGA	0.87396
bru-2-RF	bru-2	ATAAATGA	0.87396
bru-2-RH	bru-2	TAACATGA	1.15703
bru-2-RG	bru-2	ATAAATGA	0.87396
bru-2-RI	bru-2	TGGCATGC	0.82095
bru-2-RJ	bru-2	TAACATGA	1.15703
bru-2-RK	bru-2	ATAAATGA	0.87396
bru-2-RL	bru-2	ATAAATGA	0.87396
bru-2-RM	bru-2	ATAAATGA	0.87396
bru-3-RM	bru-3	CCATATGG	0.989595
bru-3-RA	bru-3	CCATATGG	0.989595
bru-3-RD	bru-3	CCATATGG	0.989595
bru-3-RI	bru-3	CCATATGG	0.989595
bru-3-RF	bru-3	CCATATGG	0.989595
bru-3-RB	bru-3	CCATATGG	0.989595
bru-3-RK	bru-3	CCATATGG	0.989595
bru-3-RC	bru-3	CCATATGG	0.989595
bru-3-RL	bru-3	CCATATGG	0.989595
bru-3-RH	bru-3	CCATATGG	0.989595
bru-3-RE	bru-3	CCATATGG	0.989595
bru-3-RG	bru-3	CCATATGG	0.989595
bru-3-RJ	bru-3	CCATATGG	0.989595
bru-3-RN	bru-3	GCACATGC	0.509251
bru-3-RO	bru-3	GCACATGC	0.509251
Bruce-RA	Bruce	CGGAATGG	1.26781
Bruce-RB	Bruce	CGGAATGG	1.26781
Bruce-RC	Bruce	CGGAATGG	1.26781
Bruce-RD	Bruce	CGGAATGG	1.26781
Bruce-RE	Bruce	CGGAATGG	1.26781
brv1-RA	brv1	AGCAATGG	1.32145
brv2-RA	brv2	TAAAATGA	1.20309
brv2-RB	brv2	TAAAATGA	1.20309
brv3-RC	brv3	CGAAATGA	1.20171
brv3-RB	brv3	CGAAATGA	1.20171
BRWD3-RA	BRWD3	AATAATGG	1.32768
bs-RA	bs	CAGAATGG	1.33114
bs-RB	bs	CAGAATGG	1.33114
bs-RC	bs	CAGAATGG	1.33114
bsf-RA	bsf	CGCCATGG	1.26481
Bsg-RJ	Bsg	AAAGATGG	1.40156
Bsg-RE	Bsg	AAAGATGG	1.40156
Bsg-RD	Bsg	AAAGATGG	1.40156
Bsg-RC	Bsg	AAAGATGG	1.40156
Bsg-RG	Bsg	AAAGATGG	1.40156
Bsg-RI	Bsg	AAAGATGG	1.40156
Bsg-RA	Bsg	AAAGATGG	1.40156
Bsg-RF	Bsg	AAAGATGG	1.40156
Bsg-RH	Bsg	AAAGATGG	1.40156
Bsg-RB	Bsg	AAAGATGG	1.40156
Bsg25A-RA	Bsg25A	CACAATGA	1.21502
Bsg25D-RB	Bsg25D	GATAATGG	1.17562
Bsg25D-RC	Bsg25D	CAAAATGG	1.4105
Bsg25D-RD	Bsg25D	CAAAATGG	1.4105
Bsg25D-RE	Bsg25D	GATAATGG	1.17562
Bsg25D-RH	Bsg25D	GATAATGG	1.17562
Bsg25D-RF	Bsg25D	GATAATGG	1.17562
Bsg25D-RG	Bsg25D	GATAATGG	1.17562
bsh-RB	bsh	CGCAATGG	1.29917
bsh-RC	bsh	CGCAATGG	1.29917
bsk-RB	bsk	AACAATGA	1.23967
bsk-RF	bsk	AACAATGA	1.23967
bsk-RE	bsk	AACAATGA	1.23967
bt-RC	bt	CAGCATGG	1.29494
bt-RF	bt	CAGCATGG	1.29494
bt-RH	bt	CAGCATGG	1.29494
bt-RI	bt	CAGCATGG	1.29494
BTBD9-RA	BTBD9	AAGGATGA	1.14954
BTBD9-RB	BTBD9	AAGGATGA	1.14954
BtbVII-RA	BtbVII	CATCATGT	1.10937
BtbVII-RB	BtbVII	CATCATGT	1.10937
BtbVII-RD	BtbVII	CATCATGT	1.10937
BtbVII-RE	BtbVII	CATCATGT	1.10937
BtbVII-RF	BtbVII	CATCATGT	1.10937
BtbVII-RG	BtbVII	CATCATGT	1.10937
BtbVII-RH	BtbVII	CATCATGT	1.10937
BtbVII-RI	BtbVII	CATCATGT	1.10937
btd-RA	btd	CAACATGA	1.22498
Btd-RA	Btd	CATTATGA	1.03997
Bteb2-RA	Bteb2	GATCATGG	1.12863
BthD-RA	BthD	GATCATGC	0.788442
Btk29A-RC	Btk29A	CCAAATGA	0.927168
Btk29A-RB	Btk29A	CAAGATGA	1.22147
Btk29A-RD	Btk29A	CAAGATGA	1.22147
Btk29A-RA	Btk29A	CCAAATGA	0.927168
Btk29A-RF	Btk29A	CCAAATGA	0.927168
Btk29A-RE	Btk29A	CAAGATGA	1.22147
Btk29A-RG	Btk29A	AACTATGA	1.14143
Btk29A-RH	Btk29A	CAATATGC	1.02322
btl-RA	btl	AATCATGG	1.29342
btl-RB	btl	AATCATGG	1.29342
btsz-RB	btsz	CCACATGA	0.861972
btsz-RC	btsz	TACCATGA	1.10709
btsz-RD	btsz	GGTCATGA	0.864798
btsz-RE	btsz	GAAAATGA	1.12584
btsz-RF	btsz	GAAAATGA	1.12584
btsz-RG	btsz	TAGCATGT	1.05481
btsz-RH	btsz	CCACATGA	0.861972
btsz-RI	btsz	AACCATGC	1.06896
btsz-RJ	btsz	TAGCATGT	1.05481
btz-RB	btz	TTCTATGT	0.60284
btz-RA	btz	CGCGATGG	1.26175
btz-RC	btz	CGCGATGG	1.26175
btz-RD	btz	CGCGATGG	1.26175
Bub1-RA	Bub1	CGAGATGG	1.31418
Bub1-RB	Bub1	CGAGATGG	1.31418
Bub3-RA	Bub3	CAAAATGC	1.13366
Bub3-RB	Bub3	CAAAATGC	1.13366
BubR1-RA	BubR1	CGATATGG	1.25943
Buffy-RA	Buffy	AAACATGC	1.1142
bun-RD	bun	GAAAATGA	1.12584
bun-RB	bun	GATAATGA	1.0009
bun-RC	bun	AAATATGA	1.19086
bun-RG	bun	CAACATGT	1.22846
bun-RA	bun	GATTATGG	1.06482
bun-RE	bun	CAAAATGG	1.4105
bun-RF	bun	CAACATGT	1.22846
bun-RH	bun	GAAAATGA	1.12584
bun-RJ	bun	CAACATGT	1.22846
bun-RO	bun	ATTCATGG	0.876514
bur-RB	bur	AGAAATGA	1.22765
bur-RC	bur	AGAAATGA	1.22765
Burs-RA	Burs	CGAGATGC	1.01458
bves-RA	bves	CGGAATGC	0.966814
bves-RB	bves	CGGAATGC	0.966814
bves-RC	bves	CGGAATGC	0.966814
bves-RD	bves	CGGAATGC	0.966814
bw-RA	bw	CGAAATGC	1.07049
bw-RC	bw	CGAAATGC	1.07049
bwa-RA	bwa	GAGAATGG	1.19813
bwa-RB	bwa	GAGAATGG	1.19813
Bx-RF	Bx	CAGCATGC	0.975815
Bx-RA	Bx	ATATATGA	0.73873
Bx-RB	Bx	CGAAATGG	1.35035
Bx-RC	Bx	ATATATGA	0.73873
Bx-RD	Bx	ATATATGA	0.73873
Bx42-RA	Bx42	AGCTATGT	1.08398
Bx42-RB	Bx42	AGCTATGT	1.08398
by-RA	by	AACAATGC	1.11538
by-RD	by	AACAATGC	1.11538
by-RC	by	AACAATGC	1.11538
byn-RB	byn	TGACATGA	1.08692
bys-RA	bys	CAAAATGG	1.4105
Bzd-RB	Bzd	CGAAATGG	1.35035
c-cup-RA	c-cup	AAAAATGC	1.16024
c(2)M-RA	c(2)M	TACAATGA	1.15382
c(3)G-RA	c(3)G	CAAAATGA	1.26558
c(3)G-RB	c(3)G	CAAAATGA	1.26558
c(3)G-RC	c(3)G	CAAAATGA	1.26558
c11.1-RA	c11.1	GAAGATGG	1.24798
c11.1-RB	c11.1	GAAGATGG	1.24798
c12.1-RA	c12.1	GAAAATGA	1.12584
c12.2-RA	c12.2	GGCCATGC	0.814213
c12.2-RB	c12.2	GGCCATGC	0.814213
C15-RA	C15	CAAAATGT	1.26802
C1GalTA-RB	C1GalTA	CCAAATGA	0.927168
C1GalTA-RC	C1GalTA	CCAAATGA	0.927168
C1GalTA-RA	C1GalTA	CCAAATGA	0.927168
C3G-RL	C3G	CATCATGA	1.10319
C3G-RC	C3G	CATTATGC	0.900381
C3G-RD	C3G	CCTGATGC	0.579044
C3G-RE	C3G	CATAATGC	1.01918
C3G-RF	C3G	CATAATGC	1.01918
C3G-RG	C3G	CCTGATGC	0.579044
C3G-RH	C3G	CATTATGC	0.900381
C3G-RI	C3G	CATCATGA	1.10319
C3G-RJ	C3G	CCTGATGC	0.579044
C3G-RK	C3G	CATAATGC	1.01918
C901-RA	C901	AAATATGT	1.19504
ca-RA	ca	CGAGATGT	1.15865
Ca-alpha1D-RB	Ca-alpha1D	TGTGATGG	1.13617
Ca-alpha1D-RA	Ca-alpha1D	TGTGATGG	1.13617
Ca-alpha1D-RC	Ca-alpha1D	TGTGATGG	1.13617
Ca-alpha1D-RD	Ca-alpha1D	TGTGATGG	1.13617
Ca-alpha1D-RE	Ca-alpha1D	TGTGATGG	1.13617
Ca-alpha1D-RF	Ca-alpha1D	CATAATGG	1.30427
Ca-alpha1D-RG	Ca-alpha1D	CATAATGG	1.30427
Ca-alpha1D-RH	Ca-alpha1D	CATAATGG	1.30427
Ca-alpha1D-RI	Ca-alpha1D	CATAATGG	1.30427
Ca-alpha1D-RJ	Ca-alpha1D	CATAATGG	1.30427
Ca-alpha1T-RC	Ca-alpha1T	GAAAATGC	0.984579
Ca-alpha1T-RE	Ca-alpha1T	GAAAATGC	0.984579
Ca-alpha1T-RD	Ca-alpha1T	GAAAATGC	0.984579
Ca-alpha1T-RB	Ca-alpha1T	GAAAATGC	0.984579
Ca-alpha1T-RF	Ca-alpha1T	GAAAATGC	0.984579
Ca-beta-RG	Ca-beta	AGCCATGA	1.1364
Ca-beta-RO	Ca-beta	AGCCATGA	1.1364
Ca-beta-RE	Ca-beta	AGCCATGA	1.1364
Ca-beta-RH	Ca-beta	AGCCATGA	1.1364
Ca-beta-RP	Ca-beta	GCCCATGG	0.848469
Ca-beta-RQ	Ca-beta	GCCCATGG	0.848469
Ca-beta-RL	Ca-beta	GCCCATGG	0.848469
Ca-beta-RM	Ca-beta	TCGCATGC	0.472334
Ca-beta-RN	Ca-beta	GCCCATGG	0.848469
Ca-beta-RJ	Ca-beta	AGCCATGA	1.1364
Ca-P60A-RE	Ca-P60A	CAAGATGG	1.37785
Ca-P60A-RB	Ca-P60A	CAAGATGG	1.37785
Ca-P60A-RA	Ca-P60A	CAAGATGG	1.37785
Ca-P60A-RG	Ca-P60A	CAAGATGG	1.37785
Ca-P60A-RD	Ca-P60A	CAAGATGG	1.37785
Ca-P60A-RC	Ca-P60A	CAAGATGG	1.37785
Ca-P60A-RH	Ca-P60A	CAAGATGG	1.37785
Ca-P60A-RF	Ca-P60A	CAAGATGG	1.37785
Ca-P60A-RI	Ca-P60A	CAAGATGG	1.37785
CaBP1-RA	CaBP1	AAAGATGA	1.24882
cac-RG	cac	TAGAATGG	1.27153
cac-RH	cac	TAGAATGG	1.27153
cac-RI	cac	TAGAATGG	1.27153
cac-RJ	cac	TAGAATGG	1.27153
cac-RC	cac	TAGAATGG	1.27153
cac-RA	cac	TAGAATGG	1.27153
cac-RD	cac	TAGAATGG	1.27153
cac-RF	cac	TAGAATGG	1.27153
cac-RB	cac	TAGAATGG	1.27153
cac-RE	cac	TAGAATGG	1.27153
cac-RL	cac	TAGAATGG	1.27153
cac-RM	cac	TAGAATGG	1.27153
cac-RN	cac	CAGAATGC	1.0335
cac-RO	cac	TAGAATGG	1.27153
cac-RP	cac	TAGAATGG	1.27153
cact-RA	cact	GAAAATGC	0.984579
cact-RB	cact	GAAAATGC	0.984579
cact-RC	cact	GAAAATGC	0.984579
cact-RD	cact	GAAAATGC	0.984579
cact-RE	cact	GAAAATGC	0.984579
cactin-RB	cactin	AAAGATGC	1.11054
cad-RA	cad	CAAAATGG	1.4105
cad-RB	cad	CAAAATGG	1.4105
cad-RC	cad	CAAAATGG	1.4105
cad-RD	cad	CAAAATGG	1.4105
cad-RE	cad	AACCATGA	1.20002
Cad74A-RB	Cad74A	CAACATGT	1.22846
Cad74A-RA	Cad74A	CAACATGT	1.22846
Cad74A-RC	Cad74A	CAACATGT	1.22846
Cad86C-RC	Cad86C	AGAAATGG	1.37304
Cad86C-RD	Cad86C	CTAAATGG	1.02285
Cad86C-RE	Cad86C	CTAAATGG	1.02285
Cad86C-RF	Cad86C	CTAAATGG	1.02285
Cad86C-RG	Cad86C	AGAAATGG	1.37304
Cad87A-RA	Cad87A	TAAAATGA	1.20309
Cad88C-RB	Cad88C	CACGATGC	1.03732
Cad89D-RB	Cad89D	GCGTATGG	0.67992
Cad96Ca-RA	Cad96Ca	CGCAATGG	1.29917
Cad96Cb-RC	Cad96Cb	CAAAATGC	1.13366
Cad96Cb-RB	Cad96Cb	CAAAATGC	1.13366
Cad96Cb-RD	Cad96Cb	CAAAATGC	1.13366
Cad99C-RA	Cad99C	TAACATGG	1.32279
Cad99C-RB	Cad99C	TAACATGG	1.32279
CadN-RE	CadN	CAAAATGG	1.4105
CadN-RH	CadN	CAAAATGG	1.4105
CadN-RA	CadN	CAAAATGG	1.4105
CadN-RF	CadN	CAAAATGG	1.4105
CadN-RC	CadN	CAAAATGG	1.4105
CadN-RB	CadN	CAAAATGG	1.4105
CadN-RD	CadN	CAAAATGG	1.4105
CadN-RG	CadN	CAAAATGG	1.4105
CadN-RI	CadN	CAAAATGG	1.4105
CadN-RJ	CadN	CAAAATGG	1.4105
CadN-RK	CadN	CAAAATGG	1.4105
CadN-RL	CadN	CAAAATGG	1.4105
CadN2-RC	CadN2	AGTTATGG	1.17236
CadN2-RD	CadN2	AGTTATGG	1.17236
Caf1-RB	Caf1	CGAAATGG	1.35035
Caf1-RA	Caf1	CGAAATGG	1.35035
Caf1-105-RA	Caf1-105	CAGGATGA	1.1191
Caf1-180-RB	Caf1-180	CAGAATGC	1.0335
cag-RA	cag	AAATATGC	1.0529
cag-RB	cag	AAATATGC	1.0529
CAH1-RA	CAH1	CAAGATGA	1.22147
CAH2-RA	CAH2	AACCATGA	1.20002
CAH2-RB	CAH2	TCAAATGA	0.848405
CAHbeta-RA	CAHbeta	CGAAATGG	1.35035
CAHbeta-RB	CAHbeta	CGAAATGG	1.35035
cal1-RA	cal1	AACCATGG	1.34862
CalpA-RB	CalpA	CACGATGG	1.32245
CalpA-RA	CalpA	CACGATGG	1.32245
CalpA-RD	CalpA	CACGATGG	1.32245
CalpA-RC	CalpA	CACGATGG	1.32245
CalpB-RA	CalpB	AAAAATGT	1.29268
CalpB-RB	CalpB	AAAAATGT	1.29268
CalpC-RA	CalpC	GAAGATGG	1.24798
Cals-RA	Cals	AGCCATGA	1.1364
Cals-RB	Cals	AGCCATGA	1.1364
Cals-RC	Cals	AGCCATGA	1.1364
Calx-RA	Calx	AGCCATGC	1.00603
Calx-RB	Calx	AGCCATGC	1.00603
Calx-RC	Calx	AGCCATGC	1.00603
Calx-RD	Calx	AGCCATGC	1.00603
Calx-RE	Calx	AGCCATGC	1.00603
Calx-RF	Calx	AGCCATGC	1.00603
Calx-RG	Calx	AGCCATGC	1.00603
Calx-RH	Calx	AGCCATGC	1.00603
Calx-RI	Calx	AGCCATGC	1.00603
calypso-RB	calypso	AAATATGA	1.19086
calypso-RA	calypso	AAATATGA	1.19086
Cam-RA	Cam	AAAAATGG	1.43253
Cam-RB	Cam	CATAATGG	1.30427
Cam-RC	Cam	AAAAATGG	1.43253
Cam-RD	Cam	CATAATGG	1.30427
CaMKI-RB	CaMKI	AGAAATGC	1.0978
CaMKI-RH	CaMKI	CGTTATGG	1.14564
CaMKI-RG	CaMKI	AGAAATGC	1.0978
CaMKI-RA	CaMKI	AGAAATGC	1.0978
CaMKI-RI	CaMKI	AGAAATGC	1.0978
CaMKII-RD	CaMKII	CGCGATGG	1.26175
CaMKII-RE	CaMKII	CGCGATGG	1.26175
CaMKII-RG	CaMKII	CGCGATGG	1.26175
CaMKII-RA	CaMKII	CGCGATGG	1.26175
CaMKII-RC	CaMKII	CGCGATGG	1.26175
CaMKII-RJ	CaMKII	CGCGATGG	1.26175
CaMKII-RI	CaMKII	CGCGATGG	1.26175
CaMKII-RB	CaMKII	CGCGATGG	1.26175
CaMKII-RH	CaMKII	CGCGATGG	1.26175
CaMKII-RK	CaMKII	CGCGATGG	1.26175
CaMKII-RL	CaMKII	CGCGATGG	1.26175
CaMKII-RM	CaMKII	CGCGATGG	1.26175
Camta-RB	Camta	GCACATGG	0.886103
Camta-RD	Camta	AGCCATGG	1.28868
Camta-RE	Camta	AGCCATGG	1.28868
Camta-RF	Camta	GCACATGG	0.886103
Camta-RG	Camta	GCACATGG	0.886103
Camta-RH	Camta	TTGTATGT	0.475069
Camta-RI	Camta	GCACATGG	0.886103
can-RA	can	AAAGATGG	1.40156
cana-RA	cana	AAAGATGT	1.25174
cana-RB	cana	GGAGATGG	1.17938
cana-RC	cana	GGAGATGG	1.17938
CanA-14F-RA	CanA-14F	AACCATGT	1.2038
CanA-14F-RB	CanA-14F	AACCATGT	1.2038
CanA-14F-RC	CanA-14F	AACCATGT	1.2038
CanA-14F-RD	CanA-14F	AACCATGT	1.2038
CanA1-RA	CanA1	CATCATGT	1.10937
CanA1-RB	CanA1	CATCATGT	1.10937
CanA1-RD	CanA1	CATCATGT	1.10937
CanB-RA	CanB	CAGCATGG	1.29494
CanB-RB	CanB	CAGCATGG	1.29494
CanB2-RA	CanB2	CAAAATGG	1.4105
CanB2-RB	CanB2	CAAAATGG	1.4105
Cand1-RA	Cand1	CGCTATGG	1.20942
Cand1-RB	Cand1	CGCTATGG	1.20942
CAP-RA	CAP	GACGATGC	0.878512
CAP-RF	CAP	CGCGATGT	1.11129
CAP-RC	CAP	ACAAATGG	1.12889
CAP-RB	CAP	TACTATGC	0.908987
CAP-RD	CAP	CAATATGA	1.16272
CAP-RE	CAP	GCACATGC	0.509251
CAP-RJ	CAP	CATCATGT	1.10937
CAP-RI	CAP	CGACATGC	1.01847
CAP-RH	CAP	TACTATGC	0.908987
CAP-RG	CAP	TACTATGC	0.908987
CAP-RR	CAP	TACTATGC	0.908987
CAP-RQ	CAP	GACGATGC	0.878512
CAP-RK	CAP	GTATATGA	0.488924
CAP-RL	CAP	GACGATGC	0.878512
CAP-RN	CAP	GCACATGC	0.509251
CAP-RO	CAP	GTATATGA	0.488924
CAP-RP	CAP	GACGATGC	0.878512
CAP-RS	CAP	CATCATGT	1.10937
CAP-RU	CAP	ACAAATGG	1.12889
CAP-RV	CAP	GACGATGC	0.878512
CAP-RW	CAP	CAATATGG	1.32311
CAP-RX	CAP	GACGATGC	0.878512
CAP-RY	CAP	GACGATGC	0.878512
Cap-RA	Cap	TAAGATGC	1.00892
Cap-D2-RA	Cap-D2	CGCCATGG	1.26481
Cap-D3-RA	Cap-D3	AAACATGT	1.25508
Cap-D3-RB	Cap-D3	AAACATGT	1.25508
Cap-G-RF	Cap-G	CGGAATGG	1.26781
Cap-G-RG	Cap-G	CGGAATGG	1.26781
Cap-H2-RD	Cap-H2	AACCATGT	1.2038
Cap-H2-RG	Cap-H2	AGCCATGG	1.28868
Cap-H2-RE	Cap-H2	AGCCATGG	1.28868
Cap-H2-RF	Cap-H2	AGCCATGG	1.28868
Capa-RA	Capa	AAATATGA	1.19086
CapaR-RB	CapaR	TAAAATGA	1.20309
CapaR-RC	CapaR	TAAAATGA	1.20309
Capr-RA	Capr	CACCATGC	1.041
Caps-RD	Caps	TACCATGA	1.10709
Caps-RE	Caps	TACCATGA	1.10709
Caps-RA	Caps	TACCATGA	1.10709
Caps-RB	Caps	TACCATGA	1.10709
Caps-RF	Caps	TACCATGA	1.10709
caps-RA	caps	TGTAATGA	1.01782
caps-RB	caps	TGTAATGA	1.01782
caps-RD	caps	TGTAATGA	1.01782
capt-RB	capt	CAAAATGT	1.26802
capt-RA	capt	CAACATGA	1.22498
capt-RC	capt	CAACATGA	1.22498
capu-RD	capu	CAACATGG	1.38084
capu-RB	capu	TTTAATGC	0.487562
capu-RA	capu	ACTCATGG	0.960776
capu-RE	capu	CAACATGG	1.38084
capu-RF	capu	CAACATGG	1.38084
capu-RG	capu	ATATATGT	0.7536
capu-RH	capu	AAGTATGC	0.942424
capu-RI	capu	AAGTATGC	0.942424
capu-RJ	capu	CAACATGG	1.38084
car-RB	car	GAGCATGT	0.961653
car-RA	car	GAGCATGT	0.961653
car-RC	car	GAGCATGT	0.961653
Cas-RA	Cas	CAAAATGG	1.4105
cas-RA	cas	AAAAATGG	1.43253
cas-RC	cas	AAAAATGT	1.29268
CASK-RB	CASK	CAAAATGA	1.26558
CASK-RA	CASK	TGGCATGT	0.98211
CASK-RH	CASK	CAAAATGA	1.26558
CASK-RD	CASK	TGGCATGT	0.98211
CASK-RE	CASK	CGAAATGT	1.20546
CASK-RF	CASK	CAAAATGA	1.26558
CASK-RG	CASK	TGGCATGT	0.98211
casp-RA	casp	TCCAATGT	0.826219
casp-RB	casp	TCCAATGT	0.826219
casp-RC	casp	TCCAATGT	0.826219
Cat-RA	Cat	CAAAATGG	1.4105
cathD-RA	cathD	CAAAATGC	1.13366
cato-RA	cato	TGCAATGA	1.091
Catsup-RA	Catsup	CAAAATGG	1.4105
caup-RA	caup	GACAATGG	1.23872
cav-RE	cav	ACAGATGG	1.0773
cav-RD	cav	TAATATGT	1.09884
cav-RA	cav	ATTTATGC	0.462325
cav-RB	cav	TAATATGT	1.09884
caz-RB	caz	AAACATGG	1.40447
caz-RC	caz	AAACATGG	1.40447
caz-RD	caz	AAACATGG	1.40447
caz-RE	caz	AAACATGG	1.40447
cbc-RA	cbc	AGCCATGT	1.14148
Cbl-RA	Cbl	AAAGATGG	1.40156
Cbl-RB	Cbl	AAAGATGG	1.40156
CBP-RA	CBP	CAAAATGG	1.4105
CBP-RB	CBP	TCAAATGC	0.707449
CBP-RC	CBP	CAAAATGG	1.4105
Cbp20-RA	Cbp20	AAATATGT	1.19504
Cbp53E-RA	Cbp53E	AGAAATGG	1.37304
Cbp53E-RB	Cbp53E	AGAAATGG	1.37304
Cbp80-RA	Cbp80	GAAGATGA	1.06828
Cbp80-RB	Cbp80	GAAGATGA	1.06828
cbs-RA	cbs	AACAATGT	1.24248
cbs-RB	cbs	AACAATGT	1.24248
cbs-RC	cbs	AACAATGT	1.24248
Cbs-RA	Cbs	TGAGATGT	1.08979
Cbs-RB	Cbs	AGAGATGT	1.18616
Cbs-RC	Cbs	TGAGATGT	1.08979
cbt-RA	cbt	TGCAATGG	1.24434
cbt-RB	cbt	TGCTATGA	0.978699
cbt-RC	cbt	TGCTATGA	0.978699
cbx-RA	cbx	CAAAATGA	1.26558
cbx-RB	cbx	CAAAATGA	1.26558
cbx-RC	cbx	CAAAATGA	1.26558
Cby-RC	Cby	TGCAATGC	0.962533
Cby-RD	Cby	TGCAATGC	0.962533
CCAP-RA	CCAP	TGCAATGA	1.091
CCAP-RB	CCAP	TGCAATGA	1.091
CCAP-R-RC	CCAP-R	AATCATGC	0.994109
Ccdc56-RA	Ccdc56	TATAATGT	1.09063
CCHa1-RB	CCHa1	AAAAATGT	1.29268
CCHa1-R-RA	CCHa1-R	CCAGATGA	0.857444
CCHa2-RA	CCHa2	TATCATGA	1.03011
CCHa2-RB	CCHa2	TATCATGA	1.03011
CCHa2-RC	CCHa2	TATCATGA	1.03011
CCHa2-R-RA	CCHa2-R	CCACATGT	0.874061
CCHa2-R-RB	CCHa2-R	CCACATGT	0.874061
Cchl-RA	Cchl	AGAAATGG	1.37304
Cchl-RB	Cchl	AGAAATGG	1.37304
CCKLR-17D3-RB	CCKLR-17D3	CGGGATGT	1.05497
Ccn-RB	Ccn	CAAAATGC	1.13366
Ccp84Aa-RA	Ccp84Aa	TAAAATGG	1.35666
Ccp84Ab-RA	Ccp84Ab	CAACATGG	1.38084
Ccp84Ac-RA	Ccp84Ac	CCAAATGG	1.10196
Ccp84Ad-RA	Ccp84Ad	CAAAATGG	1.4105
Ccp84Ae-RA	Ccp84Ae	TACAATGG	1.30355
Ccp84Af-RA	Ccp84Af	AGCCATGG	1.28868
Ccp84Ag-RA	Ccp84Ag	AAAAATGG	1.43253
Ccs-RB	Ccs	AAAAATGA	1.29078
Ccs-RC	Ccs	AAAAATGA	1.29078
Cct1-RA	Cct1	TGCGATGG	1.20248
Cct1-RD	Cct1	TGCGATGG	1.20248
Cct1-RB	Cct1	TGCGATGG	1.20248
Cct1-RC	Cct1	TGCGATGG	1.20248
Cct1-RE	Cct1	TGCGATGG	1.20248
Cct2-RA	Cct2	AGCAATGG	1.32145
Cct5-RA	Cct5	AACCATGA	1.20002
Cct5-RB	Cct5	GCAAATGC	0.602607
Cctgamma-RA	Cctgamma	AAAGATGT	1.25174
Cctgamma-RB	Cctgamma	AAAGATGT	1.25174
Cctgamma-RC	Cctgamma	AAAGATGT	1.25174
Cctgamma-RD	Cctgamma	AAAGATGT	1.25174
Ccz1-RB	Ccz1	AGAAATGG	1.37304
cd-RB	cd	ATCGATGG	0.95438
cd-RA	cd	GATTATGA	0.869244
CD98hc-RA	CD98hc	CGACATGG	1.31729
CD98hc-RF	CD98hc	CGACATGG	1.31729
CD98hc-RB	CD98hc	CGACATGG	1.31729
CD98hc-RD	CD98hc	CGACATGG	1.31729
Cda4-RA	Cda4	CAAGATGT	1.22503
Cda5-RA	Cda5	CAATATGA	1.16272
Cda5-RB	Cda5	CAATATGA	1.16272
Cda5-RF	Cda5	CAATATGA	1.16272
Cda5-RG	Cda5	CAATATGA	1.16272
Cda5-RH	Cda5	CAATATGA	1.16272
Cda5-RI	Cda5	CAATATGA	1.16272
Cda5-RJ	Cda5	CAATATGA	1.16272
Cda5-RE	Cda5	CAATATGA	1.16272
Cda9-RA	Cda9	CGGCATGA	1.05128
Cda9-RB	Cda9	CGGCATGA	1.05128
CDase-RB	CDase	AACAATGG	1.37834
CDase-RA	CDase	AACAATGG	1.37834
CDase-RC	CDase	AACAATGG	1.37834
CDase-RD	CDase	AACAATGG	1.37834
CDase-RE	CDase	AACAATGG	1.37834
CDase-RF	CDase	AACAATGG	1.37834
cdc14-RA	cdc14	CAAGATGT	1.22503
cdc14-RB	cdc14	CAAGATGT	1.22503
cdc14-RC	cdc14	CAAGATGT	1.22503
cdc14-RD	cdc14	CAAGATGT	1.22503
cdc14-RE	cdc14	CAAGATGT	1.22503
Cdc16-RA	Cdc16	AAAAATGC	1.16024
cdc2-RA	cdc2	AATTATGG	1.23565
Cdc23-RA	Cdc23	AACAATGG	1.37834
Cdc23-RB	Cdc23	AACAATGG	1.37834
Cdc27-RA	Cdc27	AGACATGA	1.18535
Cdc27-RB	Cdc27	AGACATGA	1.18535
cdc2c-RA	cdc2c	GGTTATGA	0.79527
cdc2c-RB	cdc2c	GGTTATGA	0.79527
cdc2c-RC	cdc2c	GGTTATGA	0.79527
cdc2rk-RA	cdc2rk	AAGGATGT	1.15491
Cdc37-RA	Cdc37	CAAAATGG	1.4105
Cdc42-RA	Cdc42	CAACATGC	1.08541
Cdc42-RB	Cdc42	CAACATGC	1.08541
Cdc42-RC	Cdc42	CAACATGC	1.08541
Cdc42-RD	Cdc42	CAACATGC	1.08541
Cdc42-RE	Cdc42	CAACATGC	1.08541
CDC45L-RA	CDC45L	CACCATGT	1.17782
Cdc5-RA	Cdc5	CAGAATGC	1.0335
Cdc5-RB	Cdc5	CAGAATGC	1.0335
Cdc6-RA	Cdc6	AAGAATGG	1.35531
Cdep-RE	Cdep	CAAAATGT	1.26802
Cdep-RC	Cdep	CAAAATGT	1.26802
Cdep-RF	Cdep	CAAAATGT	1.26802
Cdep-RG	Cdep	CAAAATGT	1.26802
CdGAPr-RA	CdGAPr	CATCATGT	1.10937
CdGAPr-RB	CdGAPr	CATCATGT	1.10937
CdGAPr-RC	CdGAPr	CATCATGT	1.10937
CdGAPr-RD	CdGAPr	CATCATGT	1.10937
cdi-RA	cdi	AAACATGA	1.25223
cdi-RB	cdi	AAACATGA	1.25223
Cdk12-RB	Cdk12	TAAGATGC	1.00892
Cdk12-RA	Cdk12	TAAGATGC	1.00892
Cdk12-RC	Cdk12	TAAGATGC	1.00892
Cdk4-RC	Cdk4	CTAAATGT	0.853552
Cdk4-RA	Cdk4	CTAAATGT	0.853552
Cdk4-RB	Cdk4	CTAAATGT	0.853552
Cdk4-RD	Cdk4	CTAAATGT	0.853552
Cdk5-RA	Cdk5	CAAAATGC	1.13366
Cdk5alpha-RA	Cdk5alpha	CATCATGG	1.26823
Cdk5alpha-RB	Cdk5alpha	CATCATGG	1.26823
Cdk7-RA	Cdk7	AACGATGC	1.06539
Cdk8-RA	Cdk8	AAAAATGG	1.43253
Cdk9-RA	Cdk9	AACCATGG	1.34862
Cdlc2-RA	Cdlc2	CAAGATGT	1.22503
Cdlc2-RB	Cdlc2	CAAGATGT	1.22503
Cdlc2-RC	Cdlc2	CAAGATGT	1.22503
[truncated: 26,623 more rows]
