# Supplementary material for: Changes in global translation elongation or initiation rates shape the proteome via the Kozak sequence
Source: Sci Rep. 2018 Mar 5;8:4018. doi: 10.1038/s41598-018-22330-9 (PMC5838203; doi:10.1038/s41598-018-22330-9)
Supplement: Supplementary file 6 — Table S5 [file 41598_2018_22330_MOESM6_ESM.xlsx]

## Sheet: Sheet1
Supplementary Table S5: Codon Optimality Measurement results
The different COM reporters (Fig. 3A) were transfected in Kc167 cells and 20 hours after transfection Luc activity was determined (normalized to a control RLuc).
The experiment was performed in triplicate, and in each biological replicate technical duplicate were included.
The table shows the average of the Rluc/Fluc ratio and the standard deviation for the three biological replicates.
The normalized COM values were calculated by dividing the COM of every codon by the maximum COM obtained within each amino acid.
		Raw data		Normalized within each a.a.
	ARG (R)	Average	SD	Average	SD
	AGA	0.242703	0.054857	1	0.226025
	AGG	0.218126	0.114757	0.898735	0.472827
	CGA	0.150762	0.0628956	0.62118	0.259146
	CGC	0.189633	0.0973391	0.781338	0.401063
	CGG	0.174372	0.0316529	0.718459	0.130418
	CGT	0.126727	0.0516035	0.522148	0.21262
	LEU (L)
	CTA	0.241836	0.162971	1	0.67389
	CTC	0.240384	0.193741	1	0.801124
	CTG	0.234397	0.201293	0.975094	0.832354
	CTT	0.220336	0.157138	0.916601	0.649769
	TTA	0.187685	0.112578	0.780771	0.465513
	TTG	0.184017	0.125854	0.765512	0.520411
	SER (S)
	AGC	1.76377	0.702325	1	0.398195
	AGT	0.947481	0.302188	0.53719	0.17133
	TCA	1.31523	0.24028	0.745693	0.136231
	TCC	1.3605	0.378557	0.771359	0.214629
	TCG	1.58542	0.419952	0.898877	0.238099
	TCT	1.27384	0.344375	0.722227	0.195249
	ALA (A)
	GCA	1.66343	0.288107	0.322697	0.0558913
	GCC	1.60745	0.272213	0.311836	0.0528079
	GCG	1.17853	0.163151	0.228629	0.0316504
	GCT	5.15478	0.538112	1	0.104391
	THR (T)
	ACA	1.43505	0.249683	0.931877	0.162136
	ACC	1.53996	0.192595	1	0.125065
	ACG	1.05061	0.163606	0.682234	0.106241
	ACT	1.46229	0.1912	0.949562	0.124159
	VAL (V)
	GTA	0.0892721	0.0141113	0.715434	0.113089
	GTC	0.12478	0.0163986	1	0.131419
	GTG	0.0911682	0.00242356	0.730629	0.0194226
	GTT	0.0919463	0.00801245	0.736865	0.0642124
	GLY (G)
	GGA	1.2974	0.236239	1	0.182086
	GGC	1.03502	0.215927	0.797768	0.16643
	GGT	0.867504	0.111014	0.668648	0.0855668
	PRO (P)
	CCA	1.52454	0.204116	1	0.133887
	CCG	1.10066	0.155218	0.721964	0.101813
	CCT	0.60413	0.125151	0.39627	0.0820908
	ILE (I)
	ATA	0.195426	0.0733918	1	0.375548
	ATC	0.200428	0.0799165	1	0.408935
	ATT	0.198102	0.073643	1	0.376833
	TYR (Y)
	TAC	0.0191349	0.00636553	1	0.332665
	TAT	0.0193379	0.00427197	1	0.223255
	CYS (C)
	TGC	0.328067	0.110373	0.750605	0.252529
	TGT	0.437071	0.127369	1	0.291416
	ASP (D)
	GAC	0.161395	0.033009	0.756854	0.154794
	GAT	0.213244	0.0923448	1	0.433048
	GLN (Q)
	CAA	1.0488	0.0436655	0.878103	0.0365589
	CAG	1.19439	0.274482	1	0.22981
	PHE (F)
	TTC	0.182181	0.0601446	1	0.330137
	TTT	0.0951532	0.0290226	0.5223	0.159306
	ASN (N)
	AAC	1.62429	0.458545	1	0.282305
	AAT	1.17368	0.181887	0.722583	0.111979
	LYS (K)
	AAA	0.0148666	0.00764429	0.207112	0.106495
	AAG	0.0717804	0.0302925	1	0.422017
	GLU (E)
	GAA	0.592816	0.137708	0.96069	0.223162
	GAG	0.617073	0.119906	1	0.194314
	HIS (H)
	CAC	0.871004	0.249157	1	0.286057
	CAT	0.563647	0.0807149	0.647124	0.0926688
