# Supplementary material for: Changes in global translation elongation or initiation rates shape the proteome via the Kozak sequence
Source: Sci Rep. 2018 Mar 5;8:4018. doi: 10.1038/s41598-018-22330-9 (PMC5838203; doi:10.1038/s41598-018-22330-9)
Supplement: Supplementary file 7 — Table S6 [file 41598_2018_22330_MOESM7_ESM.xlsx]

## Sheet: dsRNA seq
Supplementary Table S6: Full sequences of dsRNAs used in this study.
dsRNA purpose	Gene	Sequence
screening dsRNAs	eIF-2α (CG9946)	GCTCGGCAGAAATTGTACACGTTTTTCATTTCGAAAAGTCCAAATTGCCCATTTTTTGGCCATAGACCACAGACTTTAACATGGCCCTGACGTCGCGCTTCTACAACGAGCGGTATCCGGAGATCGAGGATGTCGTTATGGTGAACGTGCTGTCCATCGCCGAGATGGGCGCCTACGTTCATCTGCTTG
	eIF-2β (CG4153)	TCGGCAAGAAGAAGAAAAAGAAGAAGAAGCCCTTCAACATGGACGAAATCGAAGCGGCCATACCCAGCTTTGGCGGCGATGATGTGGCCGCCAGCGAGGAGCCCGAGGAGGAGGAGATCAATCTGGACATGGACTTCTCGATGGCCAAAAAGAAGAAGAAGAGCAAGAAGAAGGAACTGGACGAGCTGTTTG
	eIF4G (CG10811)	CCAGAGCCACTGAAGAATCTATGCCACCTAATCAGACCCATCCAAATTTACTCATATCCGATTCATCAAAACATAAGCAAGCAGTATCAAATAGTGAGATTTCAAAAGACGCTCCTACTGGTTTAAAGGAAATGCATGTTGCTGAGCTGGAGTCCAGTGTAGCCTCCGAAAATCATCCAGCTGGAATACTAGATGTCAATGTCAACAAGAGTTCACAATCATTGGATTTTTCTGCAGATCCCGAAATTGATAGTATTGGCGCAATATCACCTACGAGTCCAAACGCAGTTTCTCCTATTTTACACGAAGTTTTAGATAATACTGAGTTGTCAAAAAAATTAGAGAATTCTACGACAGAAAGATTTAAAGATAGCCAAAGCGTAGAGAAGCCAACTCATC…
	eIF4E (CG4035)	CCGAGGCTAAGGATGTCAAGCCCAAGGAGGACCCACAGGAGACTGGTGAACCAGCAGGCAACACTGCAACCACTACTGCTCCTGCCGGCGACGATGCTGTGCGCACCGAGCATTTATACAAACACCCGCTCATGAATGTCTGGACGCTGTGGTACCTTGAAAACGATCGGTCCAAGTCCTGGGAGGACATGCAAAACGAGATCACCAGCTTCGATACCGTCGAGGACTTCTGGAGCCTATACAACCACATCAAGCCCCCATCAGA
	eIF4A (CG9075)	CGACATGGAGCAGCGTGATCGCGAGGTCATCATGAAACAATTCCGTTCGGGCTCGTCTCGTGTTCTGATTACCACTGATTTACTGGCGCGCGGTATTGATGTGCAGCAGGTGTCGTTGGTCATCAACTATGATCTGCCCTCGAACC
	eIF4H (CG1340)	GTGGATTCGGGGTCGTAAATGGAGGCGGCAACTATACCAATTTTGTGCAGAATCGCAATCGCGATCGCCGTGGACACTACAATCCAAATCACTCTGGAAGTTCTGGCGGCTACAATAACAATGGGAACAACACCTTTGGCGGGGAGAACAATCATCCTGTGCACGGAGCATCCGAGTCGGCATCATCTGGAACAGGTCCTAGTTCGAGCAATCAATTCGCCGTACGCGACGATGATGATCGGCCCAAGCTAGTGCTCAAGCCCAGGACTGTGACTGCACCCATC
	eIF4B (CG10837)	CACGCAGAGAAGTTGAACAAGTATCTGAAAAATATCGCGAAGGTCGAGTCAAAATAGCAGACAGATATTCCCGAGAAGAGACATCCAAAGTTGAAGAAGAAAGGCCAAAATTGAATTTAAAACCAAGAACTTTACCATTGCCAGATGTAAAGACAATTGAATTCGAAAAATGTGACGTTGATGAATTTAATTTGGATAAACAAGGCGGAACTTCATCATTAAACGTGTTTGGGTCTGCAAAACCGGTAGATACAGCAGCAAGGGAGTTGGAGATTGAGCAAAGATTGGCTCTCGCTCGAAAACAGGATAAGGGGCGCAGAGAACAGGGTTTAAATGAAAAACTTGCCGA
	eIF6 (CG17611)	GCGAATTTCATCACGACATTTAAATTGATTTCCGGACATATAAACAGAATCCAGAACTCATCCGGCAGCAGGCTCAGTCAGGCCAGTAAATCCGAAAAGAGAGTAACCAGCAGGAAAAGAGGATCCACGTAAATACAGAGAAAATGGCTCTACGCGTCCAATTCGAGAACAACGACGACATCGGCGTCTTCACTAAACTAACCAACACATACTGCCTGG
	Rbp2 (CG4429)	GTCGGTACGGCAGTTTCAATAACGACGATCGACCATTCGAGCGTAACCAGGATCGGGATCGCGGTCAGCGGGAAGGCAGCTATGGCAACCAGTCGCGCGACGGCGATCGCTACAACAACTTCAACCGGCACCGCGACCGCGAGCGCACCCACTACAATCCCAACCAGCAGAGC
	eIF5B (CG10840)	GCTGGATTTGAACATCGCTTGCCTGGTCTATTGATCATCGACACACCCGGCCACGAGTCCTTCAGCAACCTTAGGAACCGAGGATCATCCCTCTGCGACATAGCCATCCTGGTGGTGGACATTATGCACGGCTTGGAGCCACAAACCATCGAGTCCATTCAGCTGCTCAAGAAGAAGAAATGTCCGTTCATTGTG
	eIF5 (CG9177)	TGACTGATGGTGCTAAGGGTATGACTATTTCGGATGACTATGATAAAACTGAAAAGGAGCGCATTGATATTTTCTACGAGTTGGTTAAGGACAAGCGGGACAAGAAGCAATTGGATGATGTGCAAACTCACAAGGAGCTGGTGATTGAAGCCGAACGCTTGGATATTATTAACAAGGCTCCATTGGTTCTC
	eIF3p66 (CG10161)	GCGTATCAATCCGAGAGATCACTCGCGTCACGTCATCCTCGGCACGCAGCAGTTCAAGCCGCATGAATTTGCCACTCAGATCAACCTGAGCATGGACAACGCCTGGGGAATCCTGAGATGCATCATCGATCTGGTGATGAAGCAGAAGGATGGCAAATACCTGATCATGAAGGACCCCAACAAGCCGATCATCCGTCTGTACGACATCCCAGACAATACTTTCGACTCCGATGACTCGGACGATGGCGAGGGCGATGACGAAGGTTTCCAGCAGGTCTACAACTACGCGCACAACAAGATTTAGACGCCACGCCCCCCTACTCCTGCATCCCTTCCAGTCTTGGGCTCTT
	eIF5A (CG3186)	CGTTATCGCAATTAAAACCAATACTGCTCTGGACAAATAGGCAAAATGTGTCGCTGTAAATTTCTGTTGCATTTACATCTGAAACAAATTTATTCAAAGATGCTGTTATAGGCTAGTTGGCTCTACATCTTAAATCTGGTTCTAACGATTGTAATTAATATAACAGAAACTCGAAGCATCATGTTTGAATAACTAAGTAACAAGATACACGTTTGCCAATAAAATTTTTTACCTAAACGTCATCCGTAAA
eIF5A KD verification dsRNAs	eIF5A dsRNA2	CTGAGTTGGACGATCATTTCGAGACCACGGATTCCGGCGCATCGACGACCTATCCCATGCAATGTTCGGCATTGCGCAAAAACGGATTCGTCATGCTGAAGTCGCGGCCATGCAAGATTGTCGAGATGTCTACTTCAAAGACTGGAAAGCACGGACACGCCAAGGTTCATATGGTTggcattgatattttctctaacaa
	eIF5A dsRNA3	ATAACATGGATGTGCCCAATGTCAAAAGGGAGGACCTTCAGTTGATTGCTATTAGTGACGATAGCTTCCTTACATTGATGACCGAGAGCGGAGATCTGCGTGAAGACTTGAAGGTTCCAGAGGGCGAATTGGGTGAACAATTGCGTTTA
eIF5A 3'UTR KD for resque exp	eIF5A dsRNA 3'UTR	TCGCTGTAAATTTCTGTTGCATTTACATCTGAAACAAATTTATTCAAAGATGCTGTTATAGGCTAGTTGGCTCTACATCTTAAATCTGGTTCTAACGATTGTAATTAATATAACAGAAACTCGAAGCATCATGTTTGAATAACTAAGTAACAAGATACACGTTTGCCAATAAAATTTTTTACCTAAACGTCATCCGT
elongation factors dsRNAs	eEF1 (CG8280)	GCATCCACTCCTCATCCACTTCCCCGTCGATCTTTAGTTTACTAAATATGGTATGATGCACGGAGTTGACTTCGTTTTATCATATCATATATAGGAATCCTCTGTAGCATTTATGATATCGTTTAAATTAACCTTTATACTTTGATATGTATCATTTATCTTACCCTACTTTTGCACACACTACTTTGTACACAAGAAAAGAACCAGAATAGAAGCGATAACTATATTTACAAAAAAAATAAAAACCCTATTTTTGTATTTCTTTTGTTTTTACCACCCAGCCCGTAAAAGAGCACTC
	eEF2 (CG2238)	AGACAAATAACGGGCACGAGCCTTGAACTCATCCTTGGCACTCACATCGCCGTTATCAATGTCCTCGGGAAGACCGTCTGGCATAGGTAGGGCTTTCATCAGCAGACGGTTGTGCTTGTTGGGCGACTTGGACAGACACATCTGGTCGGACTCCTCCGACACAGTCTCACGGTAGGAGACGACGGGATCAGACTTCTTCAGTGGGATACAAGCGTGGTCT

## Sheet: Sheet1
OJA311	CTGAGTTGGACGATCA	F	eIF5A KD2	CTGAGTTGGACGATCATTTCGAGACCACGGATTCCGGCGCATCGACGACCTATCCCATGCAATGTTCGGCATTGCGCAAAAACGGATTCGTCATGCTGAAGTCGCGGCCATGCAAGATTGTCGAGATGTCTACTTCAAAGACTGGAAAGCACGGACACGCCAAGGTTCATATGGTTggcattgatattttctctaacaa
OJA312	GGGGGGTTGTTAGAGAAAATATCAATGCC	R	eIF5A KD
OJA313	GGGGGGCATAACATGGATGTGCCCAA	F	eIF5A KD3	ataacatggatgtgcccaaTGTCAAAAGGGAGGACCTTCAGTTGATTGCTATTAGTGACGATAGCTTCCTTACATTGATGACCGAGAGCGGAGATCTGCGTGAAGACTTGAAGGTTCCAGAGGGCGAATTGGGTGAACAATTGCGTTTA
OJA314	GGGGGGTAAACGCAATTGTTCACCCA	R	eIF5A KD
OJA323	GGGGGGTCGCTGTAAATTTCTGTTGCAT		eIF5A 3'UTR KD	TCGCTGTAAATTTCTGTTGCATTTACATCTGAAACAAATTTATTCAAAGATGCTGTTATAGGCTAGTTGGCTCTACATCTTAAATCTGGTTCTAACGATTGTAATTAATATAACAGAAACTCGAAGCATCATGTTTGAATAACTAAGTAACAAGATACACGTTTGCCAATAAAATTTTTTACCTAAACGTCATCCGT	:
OJA324	GGGGGGACGGATGACGTTTAGGTAAAAA		eIF5A 3'UTR KD
OJA317	GGGGGGCATCCACTCCTCATCCACT		EF1 KD	GCATCCACTCCTCATCCACTTCCCCGTCGATCTTTAGTTTACTAAATATGGTATGATGCACGGAGTTGACTTCGTTTTATCATATCATATATAGGAATCCTCTGTAGCATTTATGATATCGTTTAAATTAACCTTTATACTTTGATATGTATCATTTATCTTACCCTACTTTTGCACACACTACTTTGTACACAAGAAAAGAACCAGAATAGAAGCGATAACTATATTTACAAAAAAAATAAAAACCCTATTTTTGTATTTCTTTTGTTTTTACCACCCAGCCCGTAAAAGAGCACTC
OJA318	GGGGGGAGTGCTCTTTTACGGGCTG		EF1 KD
OJA319	GGGGGGAGACCACGCTTGTATCCCAC		EF2 KD	AGACAAATAACGGGCACGAGCCTTGAACTCATCCTTGGCACTCACATCGCCGTTATCAATGTCCTCGGGAAGACCGTCTGGCATAGGTAGGGCTTTCATCAGCAGACGGTTGTGCTTGTTGGGCGACTTGGACAGACACATCTGGTCGGACTCCTCCGACACAGTCTCACGGTAGGAGACGACGGGATCAGACTTCTTCAGTGGGATACAAGCGTGGTCT
OJA320	GGGGGGAGACAAATAACGGGCACGAG		EF2 KD
OFT167	CCGAGGCTAAGGATGTCA		dsEIF4E(CG4035)		Exon 3	CCGAGGCTAAGGATGTCAAGCCCAAGGAGGACCCACAGGAGACTGGTGAACCAGCAGGCAACACTGCAACCACTACTGCTCCTGCCGGCGACGATGCTGTGCGCACCGAGCATTTATACAAACACCCGCTCATGAATGTCTGGACGCTGTGGTACCTTGAAAACGATCGGTCCAAGTCCTGGGAGGACATGCAAAACGAGATCACCAGCTTCGATACCGTCGAGGACTTCTGGAGCCTATACAACCACATCAAGCCCCCATCAGA
OFT168	TCTGATGGGGGCTTGATG		dsEIF4E(CG4035)		Exon 3
OFT169	CCAGAGCCACTGAAGAATCT		dsEIF4G(CG10811)		Exon 9	CCAGAGCCACTGAAGAATCTATGCCACCTAATCAGACCCATCCAAATTTACTCATATCCGATTCATCAAAACATAAGCAAGCAGTATCAAATAGTGAGATTTCAAAAGACGCTCCTACTGGTTTAAAGGAAATGCATGTTGCTGAGCTGGAGTCCAGTGTAGCCTCCGAAAATCATCCAGCTGGAATACTAGATGTCAATGTCAACAAGAGTTCACAATCATTGGATTTTTCTGCAGATCCCGAAATTGATAGTATTGGCGCAATATCACCTACGAGTCCAAACGCAGTTTCTCCTATTTTACACGAAGTTTTAGATAATACTGAGTTGTCAAAAAAATTAGAGAATTCTACGACAGAAAGATTTAAAGATAGCCAAAGCGTAGAGAAGCCAACTCATC…
OFT170	GCTTTGAAGGGTATGTTTT		dsEIF4G(CG10811)		Exon 9
OFT173	GCTCGGCAGAAATTGTAC		dseIF-2α(CG9946)		Exon2+5'UTR	GCTCGGCAGAAATTGTACACGTTTTTCATTTCGAAAAGTCCAAATTGCCCATTTTTTGGCCATAGACCACAGACTTTAACATGGCCCTGACGTCGCGCTTCTACAACGAGCGGTATCCGGAGATCGAGGATGTCGTTATGGTGAACGTGCTGTCCATCGCCGAGATGGGCGCCTACGTTCATCTGCTTG
OFT174	CAAGCAGATGAACGTAGGC		dseIF-2α(CG9946)		Exon2+5'UTR
OFT175	TCGGCAAGAAGAAGAAAAA		dseIF-2β(CG4153)		Exon 2	TCGGCAAGAAGAAGAAAAAGAAGAAGAAGCCCTTCAACATGGACGAAATCGAAGCGGCCATACCCAGCTTTGGCGGCGATGATGTGGCCGCCAGCGAGGAGCCCGAGGAGGAGGAGATCAATCTGGACATGGACTTCTCGATGGCCAAAAAGAAGAAGAAGAGCAAGAAGAAGGAACTGGACGAGCTGTTTG
OFT176	CAAACAGCTCGTCCAGTTC		dseIF-2β(CG4153)		Exon 2
OFT177	GCGTATCAATCCGAGAGATC		dseIF-3p66(CG10161)		Exon 4	GCGTATCAATCCGAGAGATCACTCGCGTCACGTCATCCTCGGCACGCAGCAGTTCAAGCCGCATGAATTTGCCACTCAGATCAACCTGAGCATGGACAACGCCTGGGGAATCCTGAGATGCATCATCGATCTGGTGATGAAGCAGAAGGATGGCAAATACCTGATCATGAAGGACCCCAACAAGCCGATCATCCGTCTGTACGACATCCCAGACAATACTTTCGACTCCGATGACTCGGACGATGGCGAGGGCGATGACGAAGGTTTCCAGCAGGTCTACAACTACGCGCACAACAAGATTTAGACGCCACGCCCCCCTACTCCTGCATCCCTTCCAGTCTTGGGCTCTT
OFT178	AAGAGCCCAAGACTGGAAG		dseIF-3p66(CG10161)		Exon 4
OFT179	CACGCAGAGAAGTTGAACA		dseIF-4B(CG10837)		Common Region	CACGCAGAGAAGTTGAACAAGTATCTGAAAAATATCGCGAAGGTCGAGTCAAAATAGCAGACAGATATTCCCGAGAAGAGACATCCAAAGTTGAAGAAGAAAGGCCAAAATTGAATTTAAAACCAAGAACTTTACCATTGCCAGATGTAAAGACAATTGAATTCGAAAAATGTGACGTTGATGAATTTAATTTGGATAAACAAGGCGGAACTTCATCATTAAACGTGTTTGGGTCTGCAAAACCGGTAGATACAGCAGCAAGGGAGTTGGAGATTGAGCAAAGATTGGCTCTCGCTCGAAAACAGGATAAGGGGCGCAGAGAACAGGGTTTAAATGAAAAACTTGCCGA
OFT180	TCGGCAAGTTTTTCATTTAA		dseIF-4B(CG10837)		Common Region
OFT181	CGTTATCGCAATTAAAACC		dseIF-5A(CG3186)		Exon4+3'UTR	CGTTATCGCAATTAAAACCAATACTGCTCTGGACAAATAGGCAAAATGTGTCGCTGTAAATTTCTGTTGCATTTACATCTGAAACAAATTTATTCAAAGATGCTGTTATAGGCTAGTTGGCTCTACATCTTAAATCTGGTTCTAACGATTGTAATTAATATAACAGAAACTCGAAGCATCATGTTTGAATAACTAAGTAACAAGATACACGTTTGCCAATAAAATTTTTTACCTAAACGTCATCCGTAAA
OFT182	TTTACGGATGACGTTTAGG		dseIF-5A(CG3186)		Exon4+3'UTR
OFT183	TGACTGATGGTGCTAAGGGT		dseIF5(CG9177)			TGACTGATGGTGCTAAGGGTATGACTATTTCGGATGACTATGATAAAACTGAAAAGGAGCGCATTGATATTTTCTACGAGTTGGTTAAGGACAAGCGGGACAAGAAGCAATTGGATGATGTGCAAACTCACAAGGAGCTGGTGATTGAAGCCGAACGCTTGGATATTATTAACAAGGCTCCATTGGTTCTC
OFT184	GAGAACCAATGGAGCCTTGT		dseIF5(CG9177)
OFT185	GCTGGATTTGAACATCGCT		dseIF5B(CG10840)		Exon 3	GCTGGATTTGAACATCGCTTGCCTGGTCTATTGATCATCGACACACCCGGCCACGAGTCCTTCAGCAACCTTAGGAACCGAGGATCATCCCTCTGCGACATAGCCATCCTGGTGGTGGACATTATGCACGGCTTGGAGCCACAAACCATCGAGTCCATTCAGCTGCTCAAGAAGAAGAAATGTCCGTTCATTGTG
OFT186	CACAATGAACGGACATTTCT		dseIF5B(CG10840)		Exon 3
OFT187	GCGAATTTCATCACGACAT		dseIF6(CG17611)			GCGAATTTCATCACGACATTTAAATTGATTTCCGGACATATAAACAGAATCCAGAACTCATCCGGCAGCAGGCTCAGTCAGGCCAGTAAATCCGAAAAGAGAGTAACCAGCAGGAAAAGAGGATCCACGTAAATACAGAGAAAATGGCTCTACGCGTCCAATTCGAGAACAACGACGACATCGGCGTCTTCACTAAACTAACCAACACATACTGCCTGG
OFT188	CCAGGCAGTATGTGTTGGT		dseIF6(CG17611)
OFT189	GTGGATTCGGGGTCGTAAA		dseIF4H?(CG1340)		Exon 2	GTGGATTCGGGGTCGTAAATGGAGGCGGCAACTATACCAATTTTGTGCAGAATCGCAATCGCGATCGCCGTGGACACTACAATCCAAATCACTCTGGAAGTTCTGGCGGCTACAATAACAATGGGAACAACACCTTTGGCGGGGAGAACAATCATCCTGTGCACGGAGCATCCGAGTCGGCATCATCTGGAACAGGTCCTAGTTCGAGCAATCAATTCGCCGTACGCGACGATGATGATCGGCCCAAGCTAGTGCTCAAGCCCAGGACTGTGACTGCACCCATC
OFT190	GATGGGTGCAGTCACAGTC		dseIF4H?(CG1340)		Exon 2
OFT191	GTCGGTACGGCAGTTTCAAT		dsEIF4H?(CG4429)		Exon 6	GTCGGTACGGCAGTTTCAATAACGACGATCGACCATTCGAGCGTAACCAGGATCGGGATCGCGGTCAGCGGGAAGGCAGCTATGGCAACCAGTCGCGCGACGGCGATCGCTACAACAACTTCAACCGGCACCGCGACCGCGAGCGCACCCACTACAATCCCAACCAGCAGAGC
OFT192	GCTCTGCTGGTTGGGATTGTA		dsEIF4H?(CG4429)		Exon 6
